# Supplementary material for: Genome Aberrations in Canine Mammary Carcinomas and Their Detection in Cell-Free Plasma DNA
Source: PLoS One. 2013 Sep 30;8(9):e75485. doi: 10.1371/journal.pone.0075485 (PMC3787092; doi:10.1371/journal.pone.0075485)
Supplement: Table S1 — Description, position and primer sequences for the chromosomal breakpoints used to detect and quantify tumor specific cfDNA in the plasma. (XLSX) [file pone.0075485.s001.xlsx]

## Sheet: Blatt1
SV detect Link 1	SV-detect Link 2	Type	Primer position F	Primer position R	Primer sequence F	Primer sequence R	Animal
chr27: 39416101-39416107	chr35: 10878063-10878077	Translocation	chr27: 39414434-39414456	chr35: 10875668-10875668	CAGGGGATCCCCTATATTCTTAACTT	CTTGAACCTCTTCTCTTGTCCAGACT	49
chr5: 45156851-45159238	chr27: 8368122-8371766	Translocation/Inversion	chr27: 8369330-8369353	chr5: 45150144-45150167	CATAACTGGAAGTCCCACCCTTCT	TTTGTGAAGTTTTCCATGCCTAGC	47
chr5: 65123893-65124519	chr9: 6368745-6370044	Translocation	chr5: 65124828-65124851	chr9: 6367396-6367418	TGGGAGACAGACCTATGAAGGATG	CTGCTCGTGCTCGCTCTCTCTAT	52
chr21: 17151536-17153518	chr21: 17240472-17242449	Deletion	chr21: 17153590-17153613	chr21: 17240379-17240402	CCTTCCCTTTATCCATTTGGGATT	GCTCAAACTAACCCATGGTGTGTC	30
