# Supplementary material for: Genome Aberrations in Canine Mammary Carcinomas and Their Detection in Cell-Free Plasma DNA
Source: PLoS One. 2013 Sep 30;8(9):e75485. doi: 10.1371/journal.pone.0075485 (PMC3787092; doi:10.1371/journal.pone.0075485)
Supplement: Table S2 — Chromosomal regions with detected copy number aberrations and a listing of refSeq annotated in these regions for T30. (XLSX) [file pone.0075485.s002.xlsx]

## Sheet: copy number variation
chromosome	start	end	log2
chr1	2952775	3012426	0.614255
chr1	2982601	3042252	0.641168
chr1	3012427	3072078	0.477037
chr1	3042253	3101904	0.316541
chr1	3429991	3489642	0.315468
chr1	3459817	3519468	0.333761
chr1	3489643	3549294	0.46155
chr1	3728251	3787902	0.394116
chr1	3758077	3817728	0.446714
chr1	3787903	3847554	0.339621
chr1	3817729	3877380	0.468245
chr1	3847555	3907206	0.451611
chr1	3877381	3937032	0.359995
chr1	3907207	3966858	0.344615
chr1	3937033	3996684	0.442432
chr1	3966859	4026510	0.540031
chr1	3996685	4056336	0.427795
chr1	4026511	4086162	0.544743
chr1	4056337	4115988	0.697009
chr1	4086163	4145814	0.595771
chr1	4115989	4175640	0.52524
chr1	4145815	4205466	0.428965
chr1	4444075	4503726	0.340935
chr1	4473901	4533552	0.437195
chr1	4503727	4563378	0.512856
chr1	4533553	4593204	0.514033
chr1	4563379	4623030	0.325261
chr1	5845897	5905548	0.515293
chr1	5875723	5935374	0.649238
chr1	5905549	5965200	0.533573
chr1	5935375	5995026	0.347185
chr1	6203809	6263460	0.357737
chr1	7068763	7128414	0.297935
chr1	7098589	7158240	0.347903
chr1	7367023	7426674	0.337557
chr1	7874065	7933716	0.292967
chr1	7903891	7963542	0.397272
chr1	7933717	7993368	0.403805
chr1	7963543	8023194	0.3174
chr1	10081189	10140840	-0.406224
chr1	10111015	10170666	-0.343634
chr1	12288313	12347964	-0.339688
chr1	12497095	12556746	-0.337649
chr1	12855007	12914658	-0.331066
chr1	12884833	12944484	-0.374451
chr1	13183093	13242744	-0.337901
chr1	13451527	13511178	-0.305697
chr1	13570831	13630482	-0.402633
chr1	13600657	13660308	-0.319039
chr1	13898917	13958568	-0.320288
chr1	14048047	14107698	-0.304745
chr1	14077873	14137524	-0.350041
chr1	14107699	14167350	-0.373802
chr1	14137525	14197176	-0.354372
chr1	14704219	14763870	-0.417195
chr1	14734045	14793696	-0.384963
chr1	14883175	14942826	-0.304178
chr1	15390217	15449868	-0.367536
chr1	15897259	15956910	-0.293825
chr1	16911343	16970994	0.341826
chr1	17269255	17328906	0.380346
chr1	17418385	17478036	0.29303
chr1	17448211	17507862	0.363163
chr1	17567515	17627166	-0.329793
chr1	17925427	17985078	0.30427
chr1	18551773	18611424	-0.369063
chr1	19506205	19565856	0.33533
chr1	19893943	19953594	0.298822
chr1	19923769	19983420	0.378456
chr1	20013247	20072898	0.328671
chr1	20043073	20102724	0.391733
chr1	20072899	20132550	0.300681
chr1	20162377	20222028	0.339136
chr1	20430811	20490462	0.293393
chr1	20520289	20579940	0.347771
chr1	20550115	20609766	0.346133
chr1	20609767	20669418	0.370821
chr1	20788723	20848374	0.291534
chr1	20818549	20878200	0.29124
chr1	20848375	20908026	0.402917
chr1	20878201	20937852	0.416961
chr1	21086983	21146634	0.349774
chr1	21116809	21176460	0.375739
chr1	21146635	21206286	0.309202
chr1	21176461	21236112	0.312289
chr1	21295765	21355416	0.333161
chr1	21743155	21802806	0.375939
chr1	21772981	21832632	0.397134
chr1	22220371	22280022	0.298246
chr1	23413411	23473062	0.330634
chr1	23920453	23980104	0.301723
chr1	24964363	25024014	-0.30166
chr1	26724097	26783748	0.30427
chr1	27320617	27380268	0.319804
chr1	27589051	27648702	0.359943
chr1	27708355	27768006	0.347136
chr1	28752265	28811916	0.377293
chr1	28961047	29020698	-0.318816
chr1	28990873	29050524	-0.356429
chr1	29020699	29080350	-0.314168
chr1	29199655	29259306	-0.299634
chr1	35731549	35791200	-0.402987
chr1	35910505	35970156	-0.363249
chr1	36238591	36298242	-0.314702
chr1	36596503	36656154	-0.376749
chr1	37729891	37789542	0.2937
chr1	41040577	41100228	-0.394961
chr1	41070403	41130054	-0.321413
chr1	41100229	41159880	-0.359259
chr1	41130055	41189706	-0.293487
chr1	42144139	42203790	0.290551
chr1	42173965	42233616	0.325943
chr1	43635439	43695090	0.319392
chr1	43665265	43724916	0.312201
chr1	45902215	45961866	-0.315062
chr1	45932041	45991692	-0.387382
chr1	46498735	46558386	-0.315826
chr1	46528561	46588212	-0.354149
chr1	46975951	47035602	-0.31908
chr1	47960209	48019860	0.3853
chr1	47990035	48049686	0.392738
chr1	49869073	49928724	0.294388
chr1	50048029	50107680	0.299682
chr1	50107681	50167332	0.348788
chr1	50137507	50197158	0.308587
chr1	50197159	50256810	0.394165
chr1	50226985	50286636	0.390447
chr1	50256811	50316462	0.325728
chr1	50525245	50584896	0.290818
chr1	50555071	50614722	0.392511
chr1	50584897	50644548	0.329581
chr1	50942809	51002460	0.307167
chr1	50972635	51032286	0.332632
chr1	51002461	51062112	0.307458
chr1	51032287	51091938	0.350465
chr1	51062113	51121764	0.33217
chr1	51151591	51211242	0.464818
chr1	51479677	51539328	0.319572
chr1	51748111	51807762	0.302777
chr1	52046371	52106022	0.317887
chr1	52076197	52135848	0.39013
chr1	52255153	52314804	0.500962
chr1	52284979	52344630	0.42354
chr1	52732369	52792020	0.393505
chr1	52762195	52821846	0.299216
chr1	52941151	53000802	0.307399
chr1	53597323	53656974	-0.698601
chr1	53627149	53686800	-1.06581
chr1	53656975	53716626	-0.896659
chr1	53686801	53746452	-0.760721
chr1	53716627	53776278	-0.802849
chr1	53746453	53806104	-0.878594
chr1	53776279	53835930	-0.857618
chr1	53806105	53865756	-0.780087
chr1	53835931	53895582	-0.849335
chr1	53865757	53925408	-0.809823
chr1	53895583	53955234	-0.738799
chr1	53925409	53985060	-0.961434
chr1	53955235	54014886	-0.859536
chr1	53985061	54044712	-0.658022
chr1	54014887	54074538	-0.585502
chr1	56937835	56997486	0.295031
chr1	57415051	57474702	0.335979
chr1	57444877	57504528	0.3539
chr1	57504529	57564180	0.309196
chr1	57534355	57594006	0.426718
chr1	57564181	57623832	0.306999
chr1	57594007	57653658	0.326707
chr1	57802789	57862440	0.381636
chr1	57832615	57892266	0.633499
chr1	57862441	57922092	0.33009
chr1	58011571	58071222	0.292735
chr1	58101049	58160700	0.378602
chr1	58130875	58190526	0.361954
chr1	58160701	58220352	0.387016
chr1	58190527	58250178	0.354781
chr1	58220353	58280004	0.310515
chr1	58578265	58637916	0.531768
chr1	58608091	58667742	0.611108
chr1	58637917	58697568	0.591463
chr1	58667743	58727394	0.400674
chr1	58697569	58757220	0.34105
chr1	58727395	58787046	0.451936
chr1	58816873	58876524	0.481648
chr1	58995829	59055480	0.398086
chr1	59025655	59085306	0.3379
chr1	59353741	59413392	0.309049
chr1	59383567	59443218	0.347687
chr1	59413393	59473044	0.535679
chr1	59443219	59502870	0.648057
chr1	59473045	59532696	0.428965
chr1	59502871	59562522	0.363771
chr1	59532697	59592348	0.448132
chr1	59562523	59622174	0.462353
chr1	59592349	59652000	0.393768
chr1	60337999	60397650	-0.330213
chr1	61531039	61590690	-0.325589
chr1	63022339	63081990	-0.358202
chr1	63052165	63111816	-0.344974
chr1	63380251	63439902	-0.35251
chr1	63410077	63469728	-0.321478
chr1	63469729	63529380	-0.342727
chr1	63499555	63559206	-0.319674
chr1	65289115	65348766	-0.294206
chr1	65557549	65617200	-0.395574
chr1	65736505	65796156	-0.313483
chr1	66273373	66333024	-0.299013
chr1	67197979	67257630	0.375403
chr1	67227805	67287456	0.307534
chr1	67496239	67555890	0.374959
chr1	67705021	67764672	0.361288
chr1	67973455	68033106	0.353585
chr1	71582401	71642052	0.317223
chr1	71821009	71880660	0.420739
chr1	71850835	71910486	0.321781
chr1	72029791	72089442	0.32385
chr1	72208747	72268398	0.365858
chr1	72238573	72298224	0.29727
chr1	72328051	72387702	0.301002
chr1	72357877	72417528	0.402117
chr1	72596485	72656136	0.368078
chr1	72626311	72685962	0.301745
chr1	73014049	73073700	0.302428
chr1	73282483	73342134	0.30427
chr1	73759699	73819350	0.45281
chr1	73789525	73849176	0.378426
chr1	74057959	74117610	0.313166
chr1	74684305	74743956	0.335652
chr1	76622995	76682646	0.306099
chr1	77070385	77130036	0.328932
chr1	83423323	83482974	0.377272
chr1	87479659	87539310	-0.301319
chr1	88106005	88165656	-0.317846
chr1	91267561	91327212	0.416343
chr1	92609731	92669382	0.314939
chr1	92937817	92997468	0.315871
chr1	93832597	93892248	0.2975
chr1	95502853	95562504	0.311672
chr1	95950243	96009894	0.295012
chr1	96159025	96218676	0.298518
chr1	96188851	96248502	0.349332
chr1	97441543	97501194	-0.40235
chr1	97948585	98008236	0.300903
chr1	98187193	98246844	0.407826
chr1	98217019	98276670	0.474386
chr1	98246845	98306496	0.434423
chr1	98276671	98336322	0.310933
chr1	98306497	98366148	0.347388
chr1	98336323	98395974	0.345858
chr1	98753887	98813538	0.312751
chr1	98783713	98843364	0.408928
chr1	98813539	98873190	0.405252
chr1	98843365	98903016	0.354692
chr1	98873191	98932842	0.326531
chr1	98903017	98962668	0.457997
chr1	98932843	98992494	0.684517
chr1	98962669	99022320	0.572172
chr1	99081973	99141624	0.361666
chr1	99439885	99499536	0.402743
chr1	99469711	99529362	0.335464
chr1	99499537	99559188	0.333921
chr1	99529363	99589014	0.458429
chr1	99559189	99618840	0.353513
chr1	99618841	99678492	0.295667
chr1	99648667	99708318	0.315213
chr1	99678493	99738144	0.329144
chr1	99708319	99767970	0.416591
chr1	99738145	99797796	0.653581
chr1	99767971	99827622	0.774874
chr1	99797797	99857448	0.554149
chr1	99827623	99887274	0.652678
chr1	99857449	99917100	0.687598
chr1	99887275	99946926	0.504094
chr1	99917101	99976752	0.360777
chr1	99946927	100006578	0.324106
chr1	99976753	100036404	0.377108
chr1	100006579	100066230	0.341287
chr1	100096057	100155708	0.379274
chr1	100125883	100185534	0.361782
chr1	100155709	100215360	0.316299
chr1	100245187	100304838	0.399195
chr1	100275013	100334664	0.456803
chr1	100304839	100364490	0.30427
chr1	100364491	100424142	0.392607
chr1	100394317	100453968	0.458039
chr1	100483795	100543446	0.34007
chr1	100513621	100573272	0.322907
chr1	100573273	100632924	0.355949
chr1	100603099	100662750	0.369389
chr1	100662751	100722402	0.30427
chr1	100782055	100841706	0.397379
chr1	100961011	101020662	0.329507
chr1	100990837	101050488	0.322845
chr1	101050489	101110140	0.408559
chr1	101080315	101139966	0.679779
chr1	101110141	101169792	0.29694
chr1	101259271	101318922	0.410378
chr1	101289097	101348748	0.448305
chr1	101318923	101378574	0.438021
chr1	101348749	101408400	0.370765
chr1	101378575	101438226	0.294576
chr1	101468053	101527704	0.34026
chr1	101497879	101557530	0.306187
chr1	101527705	101587356	0.327798
chr1	101557531	101617182	0.503484
chr1	101587357	101647008	0.33869
chr1	101647009	101706660	0.5181
chr1	101676835	101736486	0.616784
chr1	101706661	101766312	0.388595
chr1	101736487	101796138	0.490182
chr1	101766313	101825964	0.536881
chr1	101796139	101855790	0.331676
chr1	101825965	101885616	0.371384
chr1	102004921	102064572	0.297786
chr1	102362833	102422484	0.291886
chr1	102422485	102482136	0.339603
chr1	102452311	102511962	0.511414
chr1	102482137	102541788	0.433603
chr1	102601441	102661092	0.290398
chr1	102631267	102690918	0.366122
chr1	102661093	102720744	0.356797
chr1	102840049	102899700	0.468429
chr1	102929527	102989178	0.300831
chr1	103019005	103078656	0.310319
chr1	103048831	103108482	0.291199
chr1	103257613	103317264	0.31509
chr1	104569957	104629608	0.336022
chr1	104599783	104659434	0.389386
chr1	104659435	104719086	0.302334
chr1	104689261	104748912	0.325179
chr1	104778739	104838390	0.385291
chr1	104808565	104868216	0.583484
chr1	104838391	104898042	0.501628
chr1	104868217	104927868	0.376752
chr1	105106825	105166476	0.307899
chr1	105136651	105196302	0.639454
chr1	105166477	105226128	0.494928
chr1	105196303	105255954	0.362705
chr1	105226129	105285780	0.413363
chr1	105255955	105315606	0.750069
chr1	105285781	105345432	0.765483
chr1	105315607	105375258	0.540083
chr1	105345433	105405084	0.663775
chr1	105375259	105434910	0.582337
chr1	105405085	105464736	0.461193
chr1	105434911	105494562	0.530479
chr1	105464737	105524388	0.604929
chr1	105494563	105554214	0.526364
chr1	105524389	105584040	0.41456
chr1	105554215	105613866	0.545278
chr1	105584041	105643692	0.577356
chr1	105613867	105673518	0.346867
chr1	105792823	105852474	0.472541
chr1	105822649	105882300	0.323253
chr1	105852475	105912126	0.349997
chr1	105882301	105941952	0.52992
chr1	105912127	105971778	0.57624
chr1	105941953	106001604	0.373663
chr1	105971779	106031430	0.34054
chr1	106001605	106061256	0.416744
chr1	106031431	106091082	0.319201
chr1	106061257	106120908	0.389333
chr1	106091083	106150734	0.679368
chr1	106120909	106180560	0.642706
chr1	106150735	106210386	0.295867
chr1	106299865	106359516	0.298579
chr1	106329691	106389342	0.333902
chr1	106448995	106508646	0.306267
chr1	106478821	106538472	0.362529
chr1	106508647	106568298	0.361301
chr1	107134993	107194644	0.779907
chr1	108268381	108328032	0.296871
chr1	108298207	108357858	0.311697
chr1	108387685	108447336	0.317077
chr1	108477163	108536814	0.466672
chr1	108506989	108566640	0.417098
chr1	108626293	108685944	0.30781
chr1	108656119	108715770	0.38519
chr1	108685945	108745596	0.336864
chr1	108715771	108775422	0.462607
chr1	108745597	108805248	0.486962
chr1	108775423	108835074	0.452573
chr1	108894727	108954378	0.477792
chr1	108924553	108984204	0.669132
chr1	108954379	109014030	0.707368
chr1	108984205	109043856	0.581588
chr1	109014031	109073682	0.299027
chr1	109073683	109133334	0.458741
chr1	109103509	109163160	0.469796
chr1	109133335	109192986	0.476764
chr1	109163161	109222812	0.589779
chr1	109192987	109252638	0.383258
chr1	109282465	109342116	0.337479
chr1	109312291	109371942	0.425606
chr1	109342117	109401768	0.434928
chr1	109371943	109431594	0.295499
chr1	109431595	109491246	0.399427
chr1	109461421	109521072	0.452128
chr1	109491247	109550898	0.330987
chr1	109521073	109580724	0.437694
chr1	109550899	109610550	0.465491
chr1	109580725	109640376	0.437723
chr1	109610551	109670202	0.420486
chr1	109640377	109700028	0.317013
chr1	109670203	109729854	0.357135
chr1	109700029	109759680	0.474195
chr1	109729855	109789506	0.600945
chr1	109759681	109819332	0.594588
chr1	109789507	109849158	0.47507
chr1	109819333	109878984	0.395374
chr1	109849159	109908810	0.471205
chr1	109878985	109938636	0.612725
chr1	109908811	109968462	0.617273
chr1	109938637	109998288	0.453013
chr1	109968463	110028114	0.362702
chr1	110117593	110177244	0.302557
chr1	110147419	110207070	0.554248
chr1	110177245	110236896	0.610178
chr1	110207071	110266722	0.508352
chr1	110236897	110296548	0.618136
chr1	110266723	110326374	0.654381
chr1	110296549	110356200	0.481851
chr1	110326375	110386026	0.378461
chr1	110356201	110415852	0.407029
chr1	110386027	110445678	0.424889
chr1	110415853	110475504	0.379659
chr1	110445679	110505330	0.385734
chr1	110475505	110535156	0.402189
chr1	110505331	110564982	0.549229
chr1	110535157	110594808	0.69546
chr1	110564983	110624634	0.394929
chr1	110624635	110684286	0.330393
chr1	110654461	110714112	0.529195
chr1	110684287	110743938	0.460229
chr1	110714113	110773764	0.318306
chr1	110743939	110803590	0.439429
chr1	110773765	110833416	0.420836
chr1	110863243	110922894	0.292412
chr1	110982547	111042198	0.367677
chr1	111012373	111072024	0.365602
chr1	111072025	111131676	0.302435
chr1	111101851	111161502	0.495481
chr1	111131677	111191328	0.56199
chr1	111161503	111221154	0.627647
chr1	111191329	111250980	0.556314
chr1	111221155	111280806	0.430572
chr1	111250981	111310632	0.396242
chr1	111280807	111340458	0.416598
chr1	111370285	111429936	0.439167
chr1	111400111	111459762	0.583887
chr1	111429937	111489588	0.578353
chr1	111459763	111519414	0.653057
chr1	111489589	111549240	0.535011
chr1	111549241	111608892	0.299578
chr1	111579067	111638718	0.561839
chr1	111608893	111668544	0.474662
chr1	111638719	111698370	0.338217
chr1	111698371	111758022	0.342978
chr1	111728197	111787848	0.44679
chr1	111758023	111817674	0.464156
chr1	111787849	111847500	0.495999
chr1	111817675	111877326	0.348018
chr1	111936979	111996630	0.327697
chr1	111996631	112056282	0.316815
chr1	112026457	112086108	0.455878
chr1	112056283	112115934	0.470368
chr1	112086109	112145760	0.439814
chr1	112115935	112175586	0.560664
chr1	112145761	112205412	0.509267
chr1	112175587	112235238	0.470502
chr1	112205413	112265064	0.482554
chr1	112235239	112294890	0.413333
chr1	112265065	112324716	0.526662
chr1	112294891	112354542	0.503914
chr1	112324717	112384368	0.443323
chr1	112354543	112414194	0.426889
chr1	112473847	112533498	0.431621
chr1	112503673	112563324	0.442467
chr1	112533499	112593150	0.407176
chr1	112563325	112622976	0.38704
chr1	112593151	112652802	0.488694
chr1	112682629	112742280	0.585246
chr1	112712455	112772106	0.727212
chr1	112742281	112801932	0.358776
chr1	112772107	112831758	0.318379
chr1	112801933	112861584	0.591401
chr1	112831759	112891410	0.413417
chr1	112861585	112921236	0.354713
chr1	112891411	112951062	0.341264
chr1	112921237	112980888	0.501391
chr1	112951063	113010714	0.581598
chr1	112980889	113040540	0.420273
chr1	113010715	113070366	0.311267
chr1	113040541	113100192	0.38701
chr1	113070367	113130018	0.573933
chr1	113100193	113159844	0.52597
chr1	113130019	113189670	0.397229
chr1	113159845	113219496	0.390814
chr1	113189671	113249322	0.553262
chr1	113219497	113279148	0.556001
chr1	113249323	113308974	0.491565
chr1	113279149	113338800	0.432025
chr1	113308975	113368626	0.398845
chr1	113338801	113398452	0.568046
chr1	113368627	113428278	0.629015
chr1	113398453	113458104	0.357165
chr1	113428279	113487930	0.401294
chr1	113458105	113517756	0.438696
chr1	113487931	113547582	0.290595
chr1	113517757	113577408	0.380419
chr1	114263407	114323058	0.425157
chr1	114293233	114352884	0.522693
chr1	114323059	114382710	0.466975
chr1	114352885	114412536	0.336813
chr1	114382711	114442362	0.479461
chr1	114412537	114472188	0.492361
chr1	114442363	114502014	0.384773
chr1	114472189	114531840	0.342695
chr1	114502015	114561666	0.325137
chr1	114531841	114591492	0.41235
chr1	114561667	114621318	0.478395
chr1	114591493	114651144	0.380545
chr1	114740623	114800274	0.298472
chr1	114770449	114830100	0.34339
chr1	114859927	114919578	0.386491
chr1	114889753	114949404	0.640881
chr1	114919579	114979230	0.623179
chr1	114949405	115009056	0.616724
chr1	114979231	115038882	0.698136
chr1	115009057	115068708	0.497707
chr1	115038883	115098534	0.362515
chr1	115068709	115128360	0.393537
chr1	115098535	115158186	0.442133
chr1	115128361	115188012	0.525777
chr1	115158187	115217838	0.532894
chr1	115188013	115247664	0.446564
chr1	115217839	115277490	0.491459
chr1	115247665	115307316	0.653419
chr1	115277491	115337142	0.624359
chr1	115307317	115366968	0.314597
chr1	115426621	115486272	0.309039
chr1	115456447	115516098	0.413158
chr1	115486273	115545924	0.415301
chr1	115516099	115575750	0.478453
chr1	115545925	115605576	0.439596
chr1	115575751	115635402	0.33523
chr1	115605577	115665228	0.328634
chr1	115665229	115724880	0.290813
chr1	115695055	115754706	0.329053
chr1	115844185	115903836	0.316326
chr1	115874011	115933662	0.504185
chr1	115903837	115963488	0.526919
chr1	115933663	115993314	0.416163
chr1	115963489	116023140	0.548543
chr1	115993315	116052966	0.609359
chr1	116023141	116082792	0.710944
chr1	116052967	116112618	0.558744
chr1	116082793	116142444	0.398875
chr1	116112619	116172270	0.50816
chr1	116142445	116202096	0.669954
chr1	116172271	116231922	0.781245
chr1	116202097	116261748	0.581755
chr1	116231923	116291574	0.342043
chr1	116261749	116321400	0.307713
chr1	116291575	116351226	0.511402
chr1	116321401	116381052	0.357526
chr1	116500357	116560008	0.411051
chr1	116530183	116589834	0.374333
chr1	116560009	116619660	0.306159
chr1	116589835	116649486	0.342113
chr1	116619661	116679312	0.397236
chr1	116649487	116709138	0.311123
chr1	116679313	116738964	0.374479
chr1	116709139	116768790	0.539153
chr1	116738965	116798616	0.412741
chr1	116858269	116917920	0.30227
chr1	116888095	116947746	0.590321
chr1	116917921	116977572	0.493681
chr1	116977573	117037224	0.296205
chr1	117067051	117126702	0.505807
chr1	117096877	117156528	0.481524
chr1	117126703	117186354	0.387341
chr1	117156529	117216180	0.451296
chr1	117186355	117246006	0.458047
chr1	117216181	117275832	0.41638
chr1	117246007	117305658	0.403805
chr1	117275833	117335484	0.294022
chr1	117305659	117365310	0.396095
chr1	117335485	117395136	0.57272
chr1	117365311	117424962	0.412185
chr1	117454789	117514440	0.374755
chr1	117484615	117544266	0.477334
chr1	117514441	117574092	0.416496
chr1	117544267	117603918	0.403359
chr1	117574093	117633744	0.339664
chr1	117603919	117663570	0.338485
chr1	117633745	117693396	0.596075
chr1	117663571	117723222	0.677344
chr1	117693397	117753048	0.393886
chr1	117723223	117782874	0.302539
chr1	117753049	117812700	0.323421
chr1	118230265	118289916	0.409565
chr1	118946089	119005740	0.343347
chr1	119393479	119453130	0.29631
chr1	119423305	119482956	0.387047
chr1	119453131	119512782	0.333455
chr1	119512783	119572434	0.295857
chr1	119542609	119602260	0.454554
chr1	119572435	119632086	0.550026
chr1	119602261	119661912	0.477792
chr1	119632087	119691738	0.397827
chr1	119661913	119721564	0.493748
chr1	119691739	119751390	0.411051
chr1	119721565	119781216	0.365
chr1	119751391	119811042	0.612092
chr1	119781217	119840868	0.664394
chr1	119811043	119870694	0.578892
chr1	119840869	119900520	0.531004
chr1	119870695	119930346	0.482564
chr1	119989999	120049650	0.581291
chr1	120019825	120079476	0.531774
chr1	120079477	120139128	0.342161
chr1	120109303	120168954	0.362159
chr1	120168955	120228606	0.362373
chr1	120198781	120258432	0.458565
chr1	120288259	120347910	0.464734
chr1	120318085	120377736	0.689425
chr1	120347911	120407562	0.66301
chr1	120377737	120437388	0.640587
chr1	120407563	120467214	0.439497
chr1	120675997	120735648	0.38948
chr1	120705823	120765474	0.402793
chr1	120795301	120854952	0.366961
chr1	120825127	120884778	0.443624
chr1	120914605	120974256	0.301049
chr1	121123387	121183038	0.321384
chr1	121242691	121302342	0.418547
chr1	121272517	121332168	0.30427
chr1	121302343	121361994	0.327665
chr1	121332169	121391820	0.568785
chr1	121361995	121421646	0.449947
chr1	121451473	121511124	0.439488
chr1	121481299	121540950	0.507183
chr1	121511125	121570776	0.628046
chr1	121540951	121600602	0.838185
chr1	121570777	121630428	0.619943
chr1	121600603	121660254	0.378773
chr1	121630429	121690080	0.468196
chr1	121660255	121719906	0.360946
chr1	121719907	121779558	0.359271
chr1	121749733	121809384	0.629338
chr1	121779559	121839210	0.547939
chr1	121809385	121869036	0.363939
chr1	121839211	121898862	0.419918
chr1	121869037	121928688	0.440196
chr1	121988341	122047992	0.30427
chr1	122018167	122077818	0.33127
chr1	122197123	122256774	0.33243
chr1	122226949	122286600	0.468536
chr1	122256775	122316426	0.362275
chr1	122316427	122376078	0.30427
chr1	122555035	122614686	0.510721
chr1	122584861	122644512	0.296187
chr1	122674339	122733990	0.420061
chr1	122972599	123032250	0.325717
chr1	123032251	123091902	0.348765
chr1	123211207	123270858	0.349923
chr1	123241033	123300684	0.334182
chr1	123330511	123390162	0.435514
chr1	123449815	123509466	0.431851
chr1	123479641	123539292	0.321734
chr1	123658597	123718248	0.293583
chr1	123688423	123748074	0.29285
chr1	123867379	123927030	0.538449
chr1	123897205	123956856	0.387686
chr1	123927031	123986682	0.362408
chr1	123956857	124016508	0.555454
chr1	123986683	124046334	0.686989
chr1	124016509	124076160	0.425443
chr1	124076161	124135812	0.354109
chr1	124165639	124225290	0.461509
chr1	124225291	124284942	-0.577086
chr1	124344595	124404246	0.362822
chr1	124374421	124434072	0.505317
chr1	124583203	124642854	0.32181
chr1	124613029	124672680	0.413046
chr1	124642855	124702506	0.597901
chr1	124672681	124732332	0.558026
chr1	124702507	124762158	0.389926
chr1	124732333	124791984	0.332393
chr1	124762159	124821810	0.541073
chr1	124791985	124851636	0.548608
chr1	124881463	124941114	0.472214
chr1	124911289	124970940	0.307175
chr1	125030593	125090244	0.397714
chr1	125209549	125269200	0.364391
chr2	3698425	3758076	-0.293916
chr2	5010769	5070420	0.320516
chr2	7217893	7277544	0.49164
chr2	7307371	7367022	0.316548
chr2	7426675	7486326	-1.28069
chr2	7784587	7844238	-0.301992
chr2	7814413	7874064	-0.30494
chr2	7874065	7933716	0.401567
chr2	8023195	8082846	1.48484
chr2	8053021	8112672	0.547126
chr2	8082847	8142498	0.402834
chr2	8112673	8172324	0.445884
chr2	8202151	8261802	0.37827
chr2	8410933	8470584	0.298011
chr2	8500411	8560062	-0.327668
chr2	8768845	8828496	-0.565962
chr2	9216235	9275886	-0.357162
chr2	9484669	9544320	0.367005
chr2	9514495	9574146	0.37206
chr2	10975969	11035620	-0.374104
chr2	11005795	11065446	-0.333804
chr2	11960227	12019878	0.296567
chr2	12049705	12109356	0.312089
chr2	14405959	14465610	0.343738
chr2	14644567	14704218	0.365319
chr2	16732387	16792038	-0.29241
chr2	16762213	16821864	-0.295857
chr2	16970995	17030646	-0.293293
chr2	18760555	18820206	0.351048
chr2	18790381	18850032	0.401396
chr2	19207945	19267596	0.318887
chr2	19237771	19297422	0.291694
chr2	19595683	19655334	0.305692
chr2	19744813	19804464	0.325815
chr2	21206287	21265938	0.391113
chr2	25531057	25590708	0.332194
chr2	25620535	25680186	0.418055
chr2	25650361	25710012	0.32989
chr2	25859143	25918794	0.32797
chr2	25918795	25978446	0.373027
chr2	25948621	26008272	0.382568
chr2	26515315	26574966	0.299773
chr2	26545141	26604792	0.364238
chr2	27320617	27380268	0.471298
chr2	27350443	27410094	0.382085
chr2	27380269	27439920	0.311173
chr2	27410095	27469746	0.39862
chr2	27439921	27499572	0.475829
chr2	27469747	27529398	0.37512
chr2	27708355	27768006	0.315367
chr2	27738181	27797832	0.430577
chr2	27768007	27827658	0.307776
chr2	27857485	27917136	0.389762
chr2	27887311	27946962	0.392525
chr2	28632961	28692612	-0.354841
chr2	29140003	29199654	-0.361961
chr2	29169829	29229480	-0.367947
chr2	29855827	29915478	-0.368156
chr2	30869911	30929562	0.301078
chr2	30899737	30959388	0.296002
chr2	31347127	31406778	0.293405
chr2	32569993	32629644	0.49477
chr2	32599819	32659470	0.432773
chr2	32927905	32987556	0.45704
chr2	32957731	33017382	0.424491
chr2	33106861	33166512	0.40393
chr2	33136687	33196338	0.618136
chr2	33166513	33226164	0.595609
chr2	33196339	33255990	0.461349
chr2	33226165	33285816	0.6268
chr2	33255991	33315642	0.330541
chr2	33375295	33434946	0.292839
chr2	34210423	34270074	0.377082
chr2	34449031	34508682	0.42325
chr2	34478857	34538508	0.579013
chr2	35045551	35105202	0.298333
chr2	35075377	35135028	0.565103
chr2	35105203	35164854	0.35362
chr2	35135029	35194680	0.314839
chr2	35164855	35224506	0.503976
chr2	36298243	36357894	0.346653
chr2	36328069	36387720	0.322712
chr2	36477199	36536850	0.516173
chr2	36507025	36566676	0.615309
chr2	36536851	36596502	0.464013
chr2	36566677	36626328	0.329016
chr2	36596503	36656154	0.412486
chr2	36626329	36685980	0.579566
chr2	36656155	36715806	0.428986
chr2	36745633	36805284	0.348788
chr2	36775459	36835110	0.47028
chr2	36924589	36984240	0.341891
chr2	36954415	37014066	0.336546
chr2	36984241	37043892	0.336734
chr2	37014067	37073718	0.402082
chr2	37043893	37103544	0.545666
chr2	37073719	37133370	0.589959
chr2	37103545	37163196	0.455212
chr2	37193023	37252674	0.313189
chr2	37222849	37282500	0.316209
chr2	37252675	37312326	0.315842
chr2	37550935	37610586	0.486238
chr2	37580761	37640412	0.356993
chr2	37700065	37759716	0.320412
chr2	37729891	37789542	0.557742
chr2	37759717	37819368	0.606008
chr2	37789543	37849194	0.616276
chr2	37819369	37879020	0.483623
chr2	37849195	37908846	0.302276
chr2	37908847	37968498	0.319792
chr2	37938673	37998324	0.596197
chr2	37968499	38028150	0.394008
chr2	38028151	38087802	0.305788
chr2	38207107	38266758	0.475183
chr2	38236933	38296584	0.367441
chr2	38386063	38445714	0.482373
chr2	38415889	38475540	0.501973
chr2	38594845	38654496	0.430085
chr2	38624671	38684322	0.387096
chr2	38654497	38714148	0.302734
chr2	39280843	39340494	0.328801
chr2	39429973	39489624	0.38552
chr2	39459799	39519450	0.361447
chr2	39579103	39638754	0.297163
chr2	39608929	39668580	0.495301
chr2	39638755	39698406	0.375054
chr2	39758059	39817710	0.352281
chr2	40026493	40086144	0.344997
chr2	40056319	40115970	0.31414
chr2	40354579	40414230	0.307152
chr2	40384405	40444056	0.2953
chr2	43337179	43396830	0.362114
chr2	43516135	43575786	-0.293593
chr2	43605613	43665264	0.350812
chr2	45574129	45633780	0.305962
chr2	49183075	49242726	-0.359494
chr2	49212901	49272552	-0.672554
chr2	49242727	49302378	-0.763634
chr2	49272553	49332204	-0.858505
chr2	49302379	49362030	-1.00351
chr2	49332205	49391856	-0.759483
chr2	49362031	49421682	-0.620417
chr2	49391857	49451508	-0.686006
chr2	49421683	49481334	-0.63515
chr2	49451509	49511160	-0.745133
chr2	49481335	49540986	-0.801911
chr2	49511161	49570812	-0.887334
chr2	49540987	49600638	-0.890828
chr2	49570813	49630464	-0.786025
chr2	49600639	49660290	-0.91069
chr2	49630465	49690116	-0.802646
chr2	49660291	49719942	-0.967032
chr2	50674375	50734026	0.401231
chr2	50704201	50763852	0.334362
chr2	51807763	51867414	0.361495
chr2	52583239	52642890	-0.37408
chr2	54700885	54760536	0.438999
chr2	54730711	54790362	0.420236
chr2	56937835	56997486	0.361094
chr2	57057139	57116790	0.384334
chr2	57265921	57325572	0.364811
chr2	57355399	57415050	0.339555
chr2	58041397	58101048	0.313587
chr2	58309831	58369482	0.430349
chr2	58966003	59025654	0.388942
chr2	58995829	59055480	0.44866
chr2	59174785	59234436	0.327323
chr2	59413393	59473044	0.306065
chr2	59681827	59741478	0.375765
chr2	59711653	59771304	0.334966
chr2	59771305	59830956	0.331474
chr2	59801131	59860782	0.435174
chr2	59830957	59890608	0.454829
chr2	59860783	59920434	0.466055
chr2	59890609	59950260	0.404511
chr2	59920435	59980086	0.367695
chr2	59950261	60009912	0.4497
chr2	59980087	60039738	0.428336
chr2	60009913	60069564	0.489404
chr2	60039739	60099390	0.432636
chr2	60248521	60308172	0.339603
chr2	60308173	60367824	0.290723
chr2	60755563	60815214	0.332149
chr2	60785389	60845040	0.350875
chr2	60845041	60904692	0.313632
chr2	60874867	60934518	0.394656
chr2	61023997	61083648	0.423182
chr2	61322257	61381908	0.425992
chr2	61352083	61411734	0.660713
chr2	61381909	61441560	0.545976
chr2	61441561	61501212	0.294944
chr2	61471387	61531038	0.391449
chr2	61560865	61620516	0.317546
chr2	61590691	61650342	0.361239
chr2	61620517	61680168	0.412587
chr2	61650343	61709994	0.559925
chr2	61680169	61739820	0.544713
chr2	61709995	61769646	0.449731
chr2	61739821	61799472	0.565467
chr2	61769647	61829298	0.535595
chr2	61799473	61859124	0.330807
chr2	61918777	61978428	0.356601
chr2	61948603	62008254	0.387311
chr2	61978429	62038080	0.33804
chr2	62097733	62157384	0.374659
chr2	62187211	62246862	0.297956
chr2	62217037	62276688	0.333351
chr2	62246863	62306514	0.347918
chr2	62276689	62336340	0.428784
chr2	62306515	62366166	0.297682
chr2	62425819	62485470	0.30116
chr2	62455645	62515296	0.312407
chr2	62664427	62724078	0.406879
chr2	62694253	62753904	0.387665
chr2	63141643	63201294	0.295373
chr2	63171469	63231120	0.533952
chr2	63201295	63260946	0.595587
chr2	63231121	63290772	0.44535
chr2	63260947	63320598	0.290449
chr2	63320599	63380250	0.395954
chr2	63350425	63410076	0.485614
chr2	63380251	63439902	0.391733
chr2	63410077	63469728	0.292505
chr2	63499555	63559206	0.325564
chr2	63529381	63589032	0.338141
chr2	63648685	63708336	0.311649
chr2	63678511	63738162	0.40074
chr2	63708337	63767988	0.450895
chr2	63738163	63797814	0.509009
chr2	63767989	63827640	0.473602
chr2	63797815	63857466	0.395818
chr2	64275031	64334682	0.338782
chr2	64394335	64453986	0.393184
chr2	64424161	64483812	0.501018
chr2	64453987	64513638	0.489201
chr2	64483813	64543464	0.344469
chr2	65080333	65139984	0.367211
chr2	67227805	67287456	0.369754
chr2	67257631	67317282	0.47332
chr2	67287457	67347108	0.36436
chr2	67317283	67376934	0.30427
chr2	67496239	67555890	0.419487
chr2	67526065	67585716	0.466505
chr2	67555891	67615542	0.423198
chr2	67585717	67645368	0.548445
chr2	67615543	67675194	0.472667
chr2	67645369	67705020	0.390939
chr2	67675195	67734846	0.380346
chr2	67705021	67764672	0.3858
chr2	67734847	67794498	0.367228
chr2	67883977	67943628	0.623624
chr2	67913803	67973454	0.359087
chr2	68241889	68301540	0.317013
chr2	68271715	68331366	0.314538
chr2	68301541	68361192	0.351847
chr2	68331367	68391018	0.300895
chr2	68361193	68420844	0.366143
chr2	68391019	68450670	0.345188
chr2	68420845	68480496	0.383549
chr2	68450671	68510322	0.462967
chr2	68480497	68540148	0.460483
chr2	68510323	68569974	0.486063
chr2	68540149	68599800	0.396259
chr2	68569975	68629626	0.414027
chr2	68599801	68659452	0.390212
chr2	68689279	68748930	0.295916
chr2	70956055	71015706	0.346801
chr2	70985881	71045532	0.468451
chr2	71015707	71075358	0.41758
chr2	71045533	71105184	0.362084
chr2	71105185	71164836	0.3189
chr2	71135011	71194662	0.307504
chr2	71254315	71313966	0.347142
chr2	71313967	71373618	0.339719
chr2	71343793	71403444	0.49793
chr2	71433271	71492922	0.453484
chr2	71463097	71522748	0.70305
chr2	71492923	71552574	0.3684
chr2	71612227	71671878	0.30427
chr2	71701705	71761356	0.31556
chr2	71731531	71791182	0.412102
chr2	71761357	71821008	0.52051
chr2	71791183	71850834	0.451936
chr2	71821009	71880660	0.385437
chr2	71850835	71910486	0.430402
chr2	71880661	71940312	0.337506
chr2	72089443	72149094	0.318092
chr2	72178921	72238572	0.36787
chr2	72208747	72268398	0.584378
chr2	72238573	72298224	0.671824
chr2	72268399	72328050	0.593776
chr2	72298225	72357876	0.501178
chr2	72328051	72387702	0.595815
chr2	72357877	72417528	0.504058
chr2	72387703	72447354	0.319029
chr2	72417529	72477180	0.424201
chr2	72447355	72507006	0.498245
chr2	72477181	72536832	0.429655
chr2	72507007	72566658	0.292534
chr2	72626311	72685962	0.419449
chr2	72656137	72715788	0.597095
chr2	72685963	72745614	0.439163
chr2	72924571	72984222	0.503924
chr2	72954397	73014048	0.362346
chr2	73014049	73073700	0.425183
chr2	73103527	73163178	0.384329
chr2	73133353	73193004	0.322648
chr2	73163179	73222830	0.375032
chr2	73193005	73252656	0.295983
chr2	73252657	73312308	0.463173
chr2	73282483	73342134	0.699129
chr2	73312309	73371960	0.30427
chr2	73461439	73521090	0.352652
chr2	73491265	73550916	0.36713
chr2	73521091	73580742	0.466858
chr2	73550917	73610568	0.48071
chr2	73580743	73640394	0.473807
chr2	73610569	73670220	0.475393
chr2	73640395	73700046	0.372105
chr2	73700047	73759698	0.416598
chr2	73729873	73789524	0.464734
chr2	73759699	73819350	0.347647
chr2	73789525	73849176	0.395711
chr2	73819351	73879002	0.441433
chr2	73908829	73968480	0.377266
chr2	73938655	73998306	0.366607
chr2	73968481	74028132	0.453092
chr2	74057959	74117610	0.462576
chr2	74087785	74147436	0.548909
chr2	74117611	74177262	0.473179
chr2	74147437	74207088	0.372704
chr2	74177263	74236914	0.452889
chr2	74207089	74266740	0.399537
chr2	74326393	74386044	0.325303
chr2	74535175	74594826	0.472898
chr2	74565001	74624652	0.329083
chr2	74684305	74743956	0.454192
chr2	74714131	74773782	0.325529
chr2	74773783	74833434	0.397702
chr2	74922913	74982564	0.358865
chr2	75310651	75370302	0.365152
chr2	75519433	75579084	0.318019
chr2	75549259	75608910	0.516189
chr2	75579085	75638736	0.656854
chr2	75608911	75668562	0.590305
chr2	75638737	75698388	0.41744
chr2	75728215	75787866	0.402117
chr2	75758041	75817692	0.610447
chr2	75787867	75847518	0.391609
chr2	75907171	75966822	0.354668
chr2	75936997	75996648	0.392483
chr2	75996649	76056300	0.309413
chr2	76115953	76175604	0.350018
chr2	76145779	76205430	0.401131
chr2	76175605	76235256	0.302734
chr2	76354561	76414212	0.307637
chr2	76384387	76444038	0.474195
chr2	76414213	76473864	0.51846
chr2	76444039	76503690	0.313353
chr2	76503691	76563342	0.43669
chr2	76533517	76593168	0.514717
chr2	76563343	76622994	0.467694
chr2	76593169	76652820	0.442119
chr2	76682647	76742298	0.360786
chr2	76772125	76831776	0.432083
chr2	76801951	76861602	0.523771
chr2	76891429	76951080	0.357037
chr2	76921255	76980906	0.594931
chr2	76951081	77010732	0.514391
chr2	76980907	77040558	0.447089
chr2	77010733	77070384	0.524298
chr2	77040559	77100210	0.483144
chr2	77070385	77130036	0.34428
chr2	77100211	77159862	0.290167
chr2	77159863	77219514	0.362475
chr2	77189689	77249340	0.573671
chr2	77219515	77279166	0.50411
chr2	77338819	77398470	0.317704
chr2	77458123	77517774	0.296382
chr2	77547601	77607252	0.391244
chr2	77577427	77637078	0.483177
chr2	77607253	77666904	0.424869
chr2	77637079	77696730	0.437595
chr2	77666905	77726556	0.419747
chr2	77696731	77756382	0.461883
chr2	77726557	77786208	0.473089
chr2	77756383	77816034	0.407618
chr2	77965165	78024816	0.373931
chr2	78084469	78144120	0.313856
chr2	78144121	78203772	0.327301
chr2	78173947	78233598	0.461929
chr2	78293251	78352902	0.32267
chr2	78323077	78382728	0.388073
chr2	78352903	78412554	0.561045
chr2	78382729	78442380	0.422675
chr2	78740641	78800292	0.373453
chr2	78770467	78830118	0.426449
chr2	78800293	78859944	0.439167
chr2	78830119	78889770	0.611858
chr2	78859945	78919596	0.546471
chr2	78889771	78949422	0.481666
chr2	78919597	78979248	0.456615
chr2	79038901	79098552	0.33657
chr2	79307335	79366986	0.420966
chr2	79337161	79396812	0.55974
chr2	79366987	79426638	0.627874
chr2	79396813	79456464	0.662272
chr2	79426639	79486290	0.644266
chr2	79456465	79516116	0.583924
chr2	79486291	79545942	0.476055
chr2	79516117	79575768	0.444054
chr2	79545943	79605594	0.563966
chr2	79575769	79635420	0.621611
chr2	79605595	79665246	0.512541
chr2	79724899	79784550	0.363635
chr2	79754725	79814376	0.439167
chr2	79784551	79844202	0.353379
chr2	79814377	79874028	0.336198
chr2	79874029	79933680	0.447607
chr2	79903855	79963506	0.491078
chr2	79933681	79993332	0.335179
chr2	79963507	80023158	0.351502
chr2	80052985	80112636	0.309141
chr2	80082811	80142462	0.305863
chr2	80112637	80172288	0.327647
chr2	80142463	80202114	0.47507
chr2	80172289	80231940	0.64904
chr2	80202115	80261766	0.72711
chr2	80231941	80291592	0.449275
chr2	80261767	80321418	0.362302
chr2	80381071	80440722	0.450381
chr2	80410897	80470548	0.349921
chr2	80440723	80500374	0.314641
chr2	80470549	80530200	0.306005
chr2	80530201	80589852	0.307684
chr2	80560027	80619678	0.463726
chr2	80589853	80649504	0.490994
chr2	80619679	80679330	0.611992
chr2	80649505	80709156	0.491038
chr2	80858287	80917938	0.300934
chr2	81096895	81156546	0.582707
chr2	81126721	81186372	0.493647
chr2	81156547	81216198	0.354591
chr2	81186373	81246024	0.332945
chr2	81216199	81275850	0.329945
chr2	81246025	81305676	0.374402
chr2	81275851	81335502	0.564852
chr2	81305677	81365328	0.539062
chr2	81335503	81395154	0.49096
chr2	81365329	81424980	0.665298
chr2	81395155	81454806	0.493835
chr2	81424981	81484632	0.311893
chr2	81454807	81514458	0.316623
chr2	81544285	81603936	0.383814
chr2	81574111	81633762	0.430356
chr2	81603937	81663588	0.320349
chr2	81693415	81753066	0.31922
chr2	81782893	81842544	0.292668
chr2	81812719	81872370	0.3766
chr2	81842545	81902196	0.543922
chr2	81872371	81932022	0.590452
chr2	81902197	81961848	0.610931
chr2	81932023	81991674	0.444669
chr2	81961849	82021500	0.305858
chr2	81991675	82051326	0.338876
chr2	82021501	82081152	0.364811
chr2	82051327	82110978	0.530822
chr2	82081153	82140804	0.570103
chr2	82110979	82170630	0.45121
chr2	82140805	82200456	0.506594
chr2	82170631	82230282	0.627189
chr2	82200457	82260108	0.601499
chr2	82230283	82289934	0.336173
chr2	82379413	82439064	0.365024
chr2	82409239	82468890	0.359048
chr2	82498717	82558368	0.361376
chr2	82528543	82588194	0.55351
chr2	82558369	82618020	0.480925
chr2	82588195	82647846	0.526259
chr2	82618021	82677672	0.490243
chr2	82677673	82737324	0.346476
chr2	82707499	82767150	0.562251
chr2	82737325	82796976	0.638518
chr2	82767151	82826802	0.574359
chr2	82796977	82856628	0.440153
chr2	82826803	82886454	0.564166
chr2	82856629	82916280	0.346322
chr2	82916281	82975932	0.413441
chr2	82946107	83005758	0.40245
chr2	82975933	83035584	0.479356
chr2	83005759	83065410	0.395178
chr2	83035585	83095236	0.452914
chr2	83065411	83125062	0.556713
chr2	83095237	83154888	0.398875
chr2	83125063	83184714	0.291247
chr2	83214541	83274192	0.34114
chr2	83244367	83304018	0.426874
chr2	83274193	83333844	0.410754
chr2	83304019	83363670	0.294145
chr2	83333845	83393496	0.324629
chr2	83363671	83423322	0.371384
chr2	83393497	83453148	0.496915
chr2	83423323	83482974	0.43116
chr2	83453149	83512800	0.338896
chr2	83482975	83542626	0.366692
chr2	83512801	83572452	0.492767
chr2	83542627	83602278	0.47511
chr2	83572453	83632104	0.482187
chr2	83602279	83661930	0.782228
chr2	83632105	83691756	0.775831
chr2	83661931	83721582	0.60838
chr2	83691757	83751408	0.376574
chr2	83721583	83781234	0.328688
chr2	83751409	83811060	0.465985
chr2	83781235	83840886	0.431748
chr2	83811061	83870712	0.35834
chr2	83840887	83900538	0.466298
chr2	83870713	83930364	0.653253
chr2	83900539	83960190	0.500713
chr2	83930365	83990016	0.335566
chr2	83960191	84019842	0.392122
chr2	83990017	84049668	0.470368
chr2	84019843	84079494	0.374104
chr2	84049669	84109320	0.310493
chr2	84079495	84139146	0.448199
chr2	84109321	84168972	0.559982
chr2	84139147	84198798	0.49097
chr2	84168973	84228624	0.368645
chr2	84198799	84258450	0.348719
chr2	84228625	84288276	0.356064
chr2	84258451	84318102	0.357237
chr2	84288277	84347928	0.328872
chr2	84347929	84407580	0.439895
chr2	84377755	84437406	0.658044
chr2	84407581	84467232	0.689701
chr2	84437407	84497058	0.722225
chr2	84467233	84526884	0.573982
chr2	84497059	84556710	0.29197
chr2	84705841	84765492	0.401131
chr2	84735667	84795318	0.458893
chr2	84825145	84884796	0.366279
chr2	84854971	84914622	0.426715
chr2	84884797	84944448	0.395351
chr2	84914623	84974274	0.37198
chr2	84944449	85004100	0.419925
chr2	84974275	85033926	0.393258
chr2	85004101	85063752	0.382649
chr2	85033927	85093578	0.37976
chr2	85093579	85153230	0.36143
chr2	85123405	85183056	0.454761
chr2	85153231	85212882	0.347676
chr2	85183057	85242708	0.394694
chr2	85212883	85272534	0.504568
chr2	85242709	85302360	0.364286
chr2	85272535	85332186	0.564205
chr2	85302361	85362012	0.764822
chr2	85332187	85391838	0.552605
chr2	85451491	85511142	0.338667
chr2	85481317	85540968	0.402798
chr2	85511143	85570794	0.495249
chr2	85540969	85600620	0.527338
chr2	85570795	85630446	0.482113
chr2	85600621	85660272	0.432435
chr2	85630447	85690098	0.343798
chr2	86018185	86077836	0.383013
chr2	86048011	86107662	0.457079
chr2	86077837	86137488	0.339035
chr2	86226967	86286618	0.453213
chr2	86256793	86316444	0.650968
chr2	86286619	86346270	0.557781
chr2	86316445	86376096	0.326879
chr2	86435749	86495400	0.40942
chr2	86465575	86525226	0.490188
chr2	86495401	86555052	0.619675
chr2	86525227	86584878	0.629365
chr2	86555053	86614704	0.449728
chr2	86584879	86644530	0.34254
chr2	86614705	86674356	0.328902
chr2	86704183	86763834	0.7749
chr2	86734009	86793660	0.554248
chr2	86793661	86853312	0.298735
chr2	86912965	86972616	0.30427
chr2	86972617	87032268	0.747876
chr2	87002443	87062094	0.508016
chr2	87032269	87091920	0.43433
chr2	87062095	87121746	0.364495
chr2	87091921	87151572	0.602395
chr2	87121747	87181398	0.674638
chr2	87151573	87211224	0.432025
chr2	87181399	87241050	0.685636
chr2	87211225	87270876	0.770553
chr2	87241051	87300702	0.558475
chr2	87270877	87330528	0.44866
chr2	87300703	87360354	0.506479
chr2	87330529	87390180	0.724897
chr2	87360355	87420006	0.507315
chr2	87390181	87449832	0.563815
chr2	87420007	87479658	0.660891
chr2	87449833	87509484	0.603426
chr2	87479659	87539310	0.432426
chr2	87509485	87569136	0.326508
chr2	87539311	87598962	0.521257
chr2	87569137	87628788	0.692431
chr2	87598963	87658614	0.605925
chr2	87628789	87688440	0.55292
chr2	87658615	87718266	0.728131
chr2	87688441	87748092	0.476163
chr2	87718267	87777918	0.410203
chr2	87748093	87807744	0.641231
chr2	87777919	87837570	0.509009
chr2	87807745	87867396	0.443994
chr2	87837571	87897222	0.480208
chr2	87867397	87927048	0.367005
chr2	87897223	87956874	0.405199
chr2	87986701	88046352	0.314465
chr2	88016527	88076178	0.388766
chr2	88046353	88106004	0.449433
chr2	88076179	88135830	0.579433
chr2	88106005	88165656	0.631039
chr2	88135831	88195482	0.599104
chr2	88165657	88225308	0.602412
chr2	88195483	88255134	0.294731
chr2	88284961	88344612	0.291859
chr2	88344613	88404264	0.349867
chr2	88374439	88434090	0.432252
chr2	88404265	88463916	0.496915
chr3	2952775	3012426	0.429555
chr3	2982601	3042252	0.313976
chr3	3072079	3131730	-0.563391
chr3	3101905	3161556	-0.645977
chr3	3131731	3191382	-0.888767
chr3	3161557	3221208	-1.02334
chr3	3191383	3251034	-0.953762
chr3	3221209	3280860	-0.823904
chr3	3251035	3310686	-0.709569
chr3	3280861	3340512	-0.699789
chr3	3310687	3370338	-0.554278
chr3	3340513	3400164	-0.546756
chr3	3370339	3429990	-0.583042
chr3	3400165	3459816	-0.673807
chr3	3429991	3489642	-0.749653
chr3	3459817	3519468	-0.534773
chr3	3519469	3579120	-0.407385
chr3	3549295	3608946	-0.660885
chr3	3579121	3638772	-0.679676
chr3	3608947	3668598	-0.723854
chr3	3638773	3698424	-0.828695
chr3	3668599	3728250	-0.800261
chr3	3698425	3758076	-0.612958
chr3	3728251	3787902	-0.775138
chr3	3758077	3817728	-0.704536
chr3	3787903	3847554	-0.52862
chr3	3817729	3877380	-0.688627
chr3	3847555	3907206	-0.663021
chr3	3877381	3937032	-0.535266
chr3	3907207	3966858	-0.475709
chr3	3937033	3996684	-0.664479
chr3	3966859	4026510	-0.685346
chr3	3996685	4056336	-0.645519
chr3	4026511	4086162	-0.666445
chr3	4056337	4115988	-0.624118
chr3	4086163	4145814	-0.724489
chr3	4115989	4175640	-0.906037
chr3	4145815	4205466	-0.95905
chr3	4175641	4235292	-0.860879
chr3	4205467	4265118	-0.859289
chr3	4235293	4294944	-0.680333
chr3	4265119	4324770	-0.706713
chr3	4294945	4354596	-0.845626
chr3	4324771	4384422	-0.735448
chr3	4354597	4414248	-0.759078
chr3	4384423	4444074	-0.735071
chr3	4414249	4473900	-0.786243
chr3	4444075	4503726	-0.768182
chr3	4473901	4533552	-0.704225
chr3	4503727	4563378	-0.717059
chr3	4533553	4593204	-0.781839
chr3	4563379	4623030	-0.883648
chr3	4593205	4652856	-0.783906
chr3	4623031	4682682	-0.886271
chr3	4652857	4712508	-0.867274
chr3	4682683	4742334	-0.819002
chr3	4712509	4772160	-0.830031
chr3	4742335	4801986	-0.86844
chr3	4772161	4831812	-0.882552
chr3	4801987	4861638	-0.795666
chr3	4831813	4891464	-0.703133
chr3	4861639	4921290	-0.69298
chr3	4891465	4951116	-0.805425
chr3	4921291	4980942	-0.807428
chr3	4951117	5010768	-0.680623
chr3	4980943	5040594	-0.712539
chr3	5010769	5070420	-0.792631
chr3	5040595	5100246	-0.563702
chr3	5070421	5130072	-0.540671
chr3	5100247	5159898	-0.636276
chr3	5130073	5189724	-0.542407
chr3	5159899	5219550	-0.518733
chr3	5189725	5249376	-0.378964
chr3	5219551	5279202	-0.435779
chr3	5249377	5309028	-0.643463
chr3	5279203	5338854	-0.76788
chr3	5309029	5368680	-0.653002
chr3	5338855	5398506	-0.558094
chr3	5368681	5428332	-0.555609
chr3	5398507	5458158	-0.7308
chr3	5428333	5487984	-0.946367
chr3	5458159	5517810	-0.85397
chr3	5487985	5547636	-0.68526
chr3	5517811	5577462	-0.716748
chr3	5547637	5607288	-0.918608
chr3	5577463	5637114	-0.85198
chr3	5607289	5666940	-0.831633
chr3	5637115	5696766	-0.875349
chr3	5666941	5726592	-0.752686
chr3	5696767	5756418	-0.533979
chr3	5726593	5786244	-0.508739
chr3	5756419	5816070	-0.700149
chr3	5786245	5845896	-0.826975
chr3	5816071	5875722	-0.90399
chr3	5845897	5905548	-1.00385
chr3	5875723	5935374	-1.0347
chr3	5905549	5965200	-0.887728
chr3	5935375	5995026	-0.979247
chr3	5965201	6024852	-0.87225
chr3	5995027	6054678	-0.733895
chr3	6024853	6084504	-0.905481
chr3	6054679	6114330	-0.917542
chr3	6084505	6144156	-0.960208
chr3	6114331	6173982	-0.814189
chr3	6144157	6203808	-0.657256
chr3	6173983	6233634	-0.503085
chr3	6203809	6263460	-0.441914
chr3	6233635	6293286	-0.540424
chr3	6263461	6323112	-0.712539
chr3	6293287	6352938	-0.852143
chr3	6323113	6382764	-0.769416
chr3	6352939	6412590	-0.713389
chr3	6382765	6442416	-0.576885
chr3	6412591	6472242	-0.466596
chr3	6442417	6502068	-0.666853
chr3	6472243	6531894	-0.773955
chr3	6502069	6561720	-0.738214
chr3	6531895	6591546	-0.797533
chr3	6561721	6621372	-0.837633
chr3	6591547	6651198	-0.84914
chr3	6621373	6681024	-0.857866
chr3	6651199	6710850	-0.952222
chr3	6681025	6740676	-0.92241
chr3	6710851	6770502	-0.898957
chr3	6740677	6800328	-0.861393
chr3	6770503	6830154	-0.847407
chr3	6800329	6859980	-0.956974
chr3	6830155	6889806	-0.847293
chr3	6859981	6919632	-0.729501
chr3	6889807	6949458	-0.604609
chr3	6919633	6979284	-0.565569
chr3	6949459	7009110	-0.65037
chr3	6979285	7038936	-0.625253
chr3	7009111	7068762	-0.694161
chr3	7038937	7098588	-0.772546
chr3	7068763	7128414	-0.889136
chr3	7098589	7158240	-0.852757
chr3	7128415	7188066	-0.629692
chr3	7158241	7217892	-0.66383
chr3	7188067	7247718	-0.844425
chr3	7217893	7277544	-0.74917
chr3	7247719	7307370	-0.469603
chr3	7277545	7337196	-0.458691
chr3	7307371	7367022	-0.576635
chr3	7337197	7396848	-0.567975
chr3	7367023	7426674	-0.493802
chr3	7396849	7456500	-0.567542
chr3	7426675	7486326	-0.644999
chr3	7456501	7516152	-0.793467
chr3	7486327	7545978	-0.798051
chr3	7516153	7575804	-0.771112
chr3	7545979	7605630	-0.78968
chr3	7575805	7635456	-0.799415
chr3	7605631	7665282	-0.888872
chr3	7635457	7695108	-0.961427
chr3	7665283	7724934	-0.72183
chr3	7695109	7754760	-0.64305
chr3	7724935	7784586	-0.831507
chr3	7754761	7814412	-0.773733
chr3	7784587	7844238	-0.81701
chr3	7814413	7874064	-0.960821
chr3	7844239	7903890	-0.677989
chr3	7874065	7933716	-0.724811
chr3	7903891	7963542	-0.940314
chr3	7933717	7993368	-0.935934
chr3	7963543	8023194	-0.838953
chr3	7993369	8053020	-0.680446
chr3	8023195	8082846	-0.826404
chr3	8053021	8112672	-0.965919
chr3	8082847	8142498	-0.997504
chr3	8112673	8172324	-0.905289
chr3	8142499	8202150	-0.911565
chr3	8172325	8231976	-0.995812
chr3	8202151	8261802	-0.963275
chr3	8231977	8291628	-0.97675
chr3	8261803	8321454	-1.04144
chr3	8291629	8351280	-0.978461
chr3	8321455	8381106	-0.955022
chr3	8351281	8410932	-1.08275
chr3	8381107	8440758	-0.995414
chr3	8410933	8470584	-0.797736
chr3	8440759	8500410	-0.736661
chr3	8470585	8530236	-0.8831
chr3	8500411	8560062	-0.992712
chr3	8530237	8589888	-0.902181
chr3	8560063	8619714	-0.745043
chr3	8589889	8649540	-0.822519
chr3	8619715	8679366	-0.780898
chr3	8649541	8709192	-0.769015
chr3	8679367	8739018	-0.918123
chr3	8709193	8768844	-0.922467
chr3	8739019	8798670	-1.00353
chr3	8768845	8828496	-0.980587
chr3	8798671	8858322	-0.92217
chr3	8828497	8888148	-0.85289
chr3	8858323	8917974	-0.917552
chr3	8888149	8947800	-0.983822
chr3	8917975	8977626	-1.03735
chr3	8947801	9007452	-1.03858
chr3	8977627	9037278	-0.91276
chr3	9007453	9067104	-1.11183
chr3	9037279	9096930	-0.941749
chr3	9067105	9126756	-0.837268
chr3	9096931	9156582	-1.02
chr3	9126757	9186408	-0.890746
chr3	9156583	9216234	-0.780205
chr3	9186409	9246060	-0.632135
chr3	9216235	9275886	-0.732256
chr3	9246061	9305712	-0.879076
chr3	9275887	9335538	-0.95094
chr3	9305713	9365364	-0.840627
chr3	9335539	9395190	-0.746703
chr3	9365365	9425016	-0.836138
chr3	9395191	9454842	-0.917607
chr3	9425017	9484668	-1.01978
chr3	9454843	9514494	-0.933968
chr3	9484669	9544320	-0.920818
chr3	9514495	9574146	-0.893248
chr3	9544321	9603972	-0.790209
chr3	9574147	9633798	-0.795512
chr3	9603973	9663624	-0.925776
chr3	9633799	9693450	-1.02579
chr3	9663625	9723276	-1.06251
chr3	9693451	9753102	-1.12008
chr3	9723277	9782928	-1.03696
chr3	9753103	9812754	-0.860922
chr3	9782929	9842580	-0.843701
chr3	9812755	9872406	-1.11767
chr3	9842581	9902232	-0.935238
chr3	9872407	9932058	-0.778872
chr3	9902233	9961884	-0.939306
chr3	9932059	9991710	-0.997759
chr3	9961885	10021536	-1.10905
chr3	9991711	10051362	-1.04173
chr3	10021537	10081188	-0.959425
chr3	10051363	10111014	-0.976768
chr3	10081189	10140840	-0.897054
chr3	10111015	10170666	-0.893843
chr3	10140841	10200492	-0.982788
chr3	10170667	10230318	-0.856995
chr3	10200493	10260144	-0.836823
chr3	10230319	10289970	-1.01554
chr3	10260145	10319796	-0.920089
chr3	10289971	10349622	-0.953902
chr3	10319797	10379448	-1.03797
chr3	10349623	10409274	-0.819997
chr3	10379449	10439100	-0.972126
chr3	10409275	10468926	-1.01969
chr3	10439101	10498752	-0.863187
chr3	10468927	10528578	-0.950352
chr3	10498753	10558404	-0.962904
chr3	10528579	10588230	-0.877877
chr3	10558405	10618056	-0.965217
chr3	10588231	10647882	-1.0106
chr3	10618057	10677708	-0.927773
chr3	10647883	10707534	-0.901114
chr3	10677709	10737360	-0.757852
chr3	10707535	10767186	-0.785597
chr3	10737361	10797012	-0.904927
chr3	10767187	10826838	-0.849825
chr3	10797013	10856664	-0.64188
chr3	10826839	10886490	-0.735697
chr3	10856665	10916316	-0.902511
chr3	10886491	10946142	-0.896472
chr3	10916317	10975968	-0.972877
chr3	10946143	11005794	-0.990474
chr3	10975969	11035620	-0.77845
chr3	11005795	11065446	-0.744157
chr3	11035621	11095272	-0.91119
chr3	11065447	11125098	-0.700489
chr3	11095273	11154924	-0.623248
chr3	11125099	11184750	-0.772051
chr3	11154925	11214576	-0.843711
chr3	11184751	11244402	-0.895358
chr3	11214577	11274228	-0.903158
chr3	11244403	11304054	-0.811962
chr3	11274229	11333880	-0.75198
chr3	11304055	11363706	-0.795994
chr3	11333881	11393532	-0.919019
chr3	11363707	11423358	-0.962245
chr3	11393533	11453184	-0.85088
chr3	11423359	11483010	-0.919637
chr3	11453185	11512836	-1.03758
chr3	11483011	11542662	-0.929178
chr3	11512837	11572488	-1.01543
chr3	11542663	11602314	-0.982986
chr3	11572489	11632140	-0.879706
chr3	11602315	11661966	-0.905857
chr3	11632141	11691792	-1.06432
chr3	11661967	11721618	-1.11232
chr3	11691793	11751444	-1.00893
chr3	11721619	11781270	-1.03567
chr3	11751445	11811096	-0.911047
chr3	11781271	11840922	-0.8536
chr3	11811097	11870748	-0.907854
chr3	11840923	11900574	-0.876089
chr3	11870749	11930400	-0.813672
chr3	11900575	11960226	-0.807872
chr3	11930401	11990052	-0.828997
chr3	11960227	12019878	-0.99267
chr3	11990053	12049704	-0.829719
chr3	12019879	12079530	-0.65656
chr3	12049705	12109356	-0.926421
chr3	12079531	12139182	-1.02798
chr3	12109357	12169008	-0.823371
chr3	12139183	12198834	-0.779068
chr3	12169009	12228660	-0.793911
chr3	12198835	12258486	-0.987802
chr3	12228661	12288312	-1.04607
chr3	12258487	12318138	-0.932321
chr3	12288313	12347964	-1.01387
chr3	12318139	12377790	-1.12104
chr3	12347965	12407616	-1.1065
chr3	12377791	12437442	-0.838175
chr3	12407617	12467268	-0.745126
chr3	12437443	12497094	-0.86989
chr3	12467269	12526920	-1.01583
chr3	12497095	12556746	-0.923536
chr3	12526921	12586572	-0.740015
chr3	12556747	12616398	-0.709536
chr3	12586573	12646224	-0.786146
chr3	12616399	12676050	-0.772864
chr3	12646225	12705876	-0.821123
chr3	12676051	12735702	-0.850788
chr3	12705877	12765528	-0.707372
chr3	12735703	12795354	-0.825878
chr3	12765529	12825180	-0.811973
chr3	12795355	12855006	-0.764408
chr3	12825181	12884832	-0.840862
chr3	12855007	12914658	-0.900089
chr3	12884833	12944484	-0.964747
chr3	12914659	12974310	-0.990079
chr3	12944485	13004136	-0.834351
chr3	12974311	13033962	-0.748507
chr3	13004137	13063788	-0.804466
chr3	13033963	13093614	-0.834575
chr3	13063789	13123440	-0.85302
chr3	13093615	13153266	-0.798184
chr3	13123441	13183092	-0.868957
chr3	13153267	13212918	-0.874248
chr3	13183093	13242744	-0.77934
chr3	13212919	13272570	-0.937968
chr3	13242745	13302396	-1.10628
chr3	13272571	13332222	-0.897888
chr3	13302397	13362048	-0.944686
chr3	13332223	13391874	-0.973795
chr3	13362049	13421700	-0.886271
chr3	13391875	13451526	-1.10589
chr3	13421701	13481352	-1.03277
chr3	13451527	13511178	-0.997491
chr3	13481353	13541004	-1.11703
chr3	13511179	13570830	-0.989954
chr3	13541005	13600656	-0.868119
chr3	13570831	13630482	-0.97813
chr3	13600657	13660308	-0.873156
chr3	13630483	13690134	-0.726003
chr3	13660309	13719960	-0.919193
chr3	13690135	13749786	-0.828737
chr3	13719961	13779612	-0.824264
chr3	13749787	13809438	-1.09918
chr3	13779613	13839264	-1.09718
chr3	13809439	13869090	-0.96743
chr3	13839265	13898916	-1.03502
chr3	13869091	13928742	-1.07182
chr3	13898917	13958568	-0.949383
chr3	13928743	13988394	-0.908795
chr3	13958569	14018220	-0.932418
chr3	13988395	14048046	-0.822086
chr3	14018221	14077872	-0.846115
chr3	14048047	14107698	-0.897364
chr3	14077873	14137524	-0.791458
chr3	14107699	14167350	-0.737927
chr3	14137525	14197176	-0.732786
chr3	14167351	14227002	-0.76612
chr3	14197177	14256828	-0.778543
chr3	14227003	14286654	-0.703209
chr3	14256829	14316480	-0.585144
chr3	14286655	14346306	-0.655413
chr3	14316481	14376132	-0.884903
chr3	14346307	14405958	-0.900927
chr3	14376133	14435784	-0.880907
chr3	14405959	14465610	-0.980811
chr3	14435785	14495436	-0.941141
chr3	14465611	14525262	-0.75694
chr3	14495437	14555088	-0.76865
chr3	14525263	14584914	-0.912961
chr3	14555089	14614740	-0.768888
chr3	14584915	14644566	-0.552022
chr3	14614741	14674392	-0.722032
chr3	14644567	14704218	-0.984425
chr3	14674393	14734044	-1.02312
chr3	14704219	14763870	-0.809102
chr3	14734045	14793696	-0.803924
chr3	14763871	14823522	-0.812525
chr3	14793697	14853348	-0.800067
chr3	14823523	14883174	-0.840537
chr3	14853349	14913000	-0.718049
chr3	14883175	14942826	-0.833234
chr3	14913001	14972652	-1.02241
chr3	14942827	15002478	-0.953398
chr3	14972653	15032304	-0.874673
chr3	15002479	15062130	-1.08009
chr3	15032305	15091956	-1.23112
chr3	15062131	15121782	-1.10081
chr3	15091957	15151608	-1.05648
chr3	15121783	15181434	-0.936738
chr3	15151609	15211260	-0.765195
chr3	15181435	15241086	-0.842771
chr3	15211261	15270912	-0.991439
chr3	15241087	15300738	-1.03677
chr3	15270913	15330564	-1.0583
chr3	15300739	15360390	-1.07042
chr3	15330565	15390216	-0.928154
chr3	15360391	15420042	-0.928302
chr3	15390217	15449868	-0.930303
chr3	15420043	15479694	-0.823769
chr3	15449869	15509520	-0.800599
chr3	15479695	15539346	-0.730529
chr3	15509521	15569172	-0.791406
chr3	15539347	15598998	-0.89997
chr3	15569173	15628824	-0.774842
chr3	15598999	15658650	-0.709684
chr3	15628825	15688476	-0.834166
chr3	15658651	15718302	-0.843457
chr3	15688477	15748128	-0.634684
chr3	15718303	15777954	-0.443476
chr3	15748129	15807780	-0.561047
chr3	15777955	15837606	-0.745534
chr3	15807781	15867432	-0.760939
chr3	15837607	15897258	-0.681391
chr3	15867433	15927084	-0.633325
chr3	15897259	15956910	-0.63902
chr3	15927085	15986736	-0.675909
chr3	15956911	16016562	-0.683475
chr3	15986737	16046388	-0.715927
chr3	16016563	16076214	-0.798668
chr3	16046389	16106040	-0.859105
chr3	16076215	16135866	-0.700241
chr3	16106041	16165692	-0.812095
chr3	16135867	16195518	-0.898912
chr3	16165693	16225344	-0.796377
chr3	16195519	16255170	-1.0284
chr3	16225345	16284996	-0.870185
chr3	16255171	16314822	-0.619861
chr3	16284997	16344648	-0.824728
chr3	16314823	16374474	-0.948337
chr3	16344649	16404300	-0.943853
chr3	16374475	16434126	-0.819291
chr3	16404301	16463952	-0.71963
chr3	16434127	16493778	-0.714306
chr3	16463953	16523604	-0.63119
chr3	16493779	16553430	-0.680933
chr3	16523605	16583256	-0.987794
chr3	16553431	16613082	-1.0098
chr3	16583257	16642908	-0.680478
chr3	16613083	16672734	-0.61342
chr3	16642909	16702560	-0.739763
chr3	16672735	16732386	-0.764408
chr3	16702561	16762212	-0.770559
chr3	16732387	16792038	-0.734885
chr3	16762213	16821864	-0.702802
chr3	16792039	16851690	-0.779187
chr3	16821865	16881516	-0.742059
chr3	16851691	16911342	-0.798943
chr3	16881517	16941168	-0.914538
chr3	16911343	16970994	-0.856377
chr3	16941169	17000820	-0.917117
chr3	16970995	17030646	-0.834614
chr3	17000821	17060472	-0.789754
chr3	17030647	17090298	-0.765726
chr3	17060473	17120124	-0.671015
chr3	17090299	17149950	-0.861778
chr3	17120125	17179776	-0.853155
chr3	17149951	17209602	-0.739357
chr3	17179777	17239428	-0.639266
chr3	17209603	17269254	-0.768437
chr3	17239429	17299080	-0.970537
chr3	17269255	17328906	-0.876104
chr3	17299081	17358732	-0.834085
chr3	17328907	17388558	-0.877134
chr3	17358733	17418384	-0.730014
chr3	17388559	17448210	-0.745096
chr3	17418385	17478036	-0.962376
chr3	17448211	17507862	-0.920008
chr3	17478037	17537688	-0.894541
chr3	17507863	17567514	-0.93733
chr3	17537689	17597340	-1.01644
chr3	17567515	17627166	-0.877883
chr3	17597341	17656992	-0.685216
chr3	17627167	17686818	-0.820989
chr3	17656993	17716644	-0.931638
chr3	17686819	17746470	-0.772352
chr3	17716645	17776296	-0.669258
chr3	17746471	17806122	-0.702617
chr3	17776297	17835948	-0.796257
chr3	17806123	17865774	-0.909359
chr3	17835949	17895600	-0.939578
chr3	17865775	17925426	-0.882729
chr3	17895601	17955252	-0.771717
chr3	17925427	17985078	-0.727143
chr3	17955253	18014904	-0.772914
chr3	17985079	18044730	-0.723047
chr3	18014905	18074556	-0.719393
chr3	18044731	18104382	-0.894788
chr3	18074557	18134208	-1.08928
chr3	18104383	18164034	-1.31405
chr3	18134209	18193860	-1.18619
chr3	18164035	18223686	-0.97738
chr3	18193861	18253512	-0.989362
chr3	18223687	18283338	-0.793547
chr3	18253513	18313164	-0.80476
chr3	18283339	18342990	-0.985886
chr3	18313165	18372816	-0.952563
chr3	18342991	18402642	-1.03905
chr3	18372817	18432468	-1.01558
chr3	18402643	18462294	-0.875315
chr3	18432469	18492120	-0.825108
chr3	18462295	18521946	-0.781887
chr3	18492121	18551772	-0.947611
chr3	18521947	18581598	-0.95207
chr3	18551773	18611424	-0.346531
chr3	18581599	18641250	-0.32046
chr3	18611425	18671076	-0.861408
chr3	18641251	18700902	-0.891498
chr3	18671077	18730728	-0.800638
chr3	18700903	18760554	-0.707436
chr3	18730729	18790380	-0.653072
chr3	18760555	18820206	-0.617142
chr3	18790381	18850032	-0.603141
chr3	18820207	18879858	-0.729361
chr3	18850033	18909684	-0.939728
chr3	18879859	18939510	-0.866014
chr3	18909685	18969336	-0.802741
chr3	18939511	18999162	-0.798245
chr3	18969337	19028988	-0.908788
chr3	18999163	19058814	-0.964478
chr3	19028989	19088640	-0.93351
chr3	19058815	19118466	-1.02402
chr3	19088641	19148292	-0.933961
chr3	19118467	19178118	-0.888779
chr3	19148293	19207944	-0.964917
chr3	19178119	19237770	-0.908851
chr3	19207945	19267596	-0.927307
chr3	19237771	19297422	-1.05729
chr3	19267597	19327248	-0.798882
chr3	19297423	19357074	-0.708846
chr3	19327249	19386900	-0.916595
chr3	19357075	19416726	-0.855353
chr3	19386901	19446552	-0.86789
chr3	19416727	19476378	-0.883434
chr3	19446553	19506204	-0.830441
chr3	19476379	19536030	-0.907807
chr3	19506205	19565856	-0.958765
chr3	19536031	19595682	-1.02531
chr3	19565857	19625508	-0.947514
chr3	19595683	19655334	-0.964831
chr3	19625509	19685160	-1.0005
chr3	19655335	19714986	-0.832325
chr3	19685161	19744812	-0.773554
chr3	19714987	19774638	-0.96648
chr3	19744813	19804464	-1.10973
chr3	19774639	19834290	-1.0413
chr3	19804465	19864116	-0.83288
chr3	19834291	19893942	-0.902752
chr3	19864117	19923768	-1.06552
chr3	19893943	19953594	-0.909424
chr3	19923769	19983420	-0.841161
chr3	19953595	20013246	-1.00827
chr3	19983421	20043072	-1.06779
chr3	20013247	20072898	-1.05609
chr3	20043073	20102724	-1.052
chr3	20072899	20132550	-1.07077
chr3	20102725	20162376	-1.14993
chr3	20132551	20192202	-0.959046
chr3	20162377	20222028	-0.926988
chr3	20192203	20251854	-0.919274
chr3	20222029	20281680	-1.08746
chr3	20251855	20311506	-1.20192
chr3	20281681	20341332	-1.09484
chr3	20311507	20371158	-0.950544
chr3	20341333	20400984	-0.729301
chr3	20371159	20430810	-0.740818
chr3	20400985	20460636	-0.910569
chr3	20430811	20490462	-1.18585
chr3	20460637	20520288	-1.12741
chr3	20490463	20550114	-0.826975
chr3	20520289	20579940	-0.65003
chr3	20550115	20609766	-0.767645
chr3	20579941	20639592	-0.763178
chr3	20609767	20669418	-0.508144
chr3	20639593	20699244	-0.601338
chr3	20669419	20729070	-0.589689
chr3	20699245	20758896	-0.533358
chr3	20729071	20788722	-0.69573
chr3	20758897	20818548	-0.636957
chr3	20788723	20848374	-0.582435
chr3	20818549	20878200	-0.698823
chr3	20848375	20908026	-0.797724
chr3	20878201	20937852	-0.824264
chr3	20908027	20967678	-0.824825
chr3	20937853	20997504	-0.839004
chr3	20967679	21027330	-0.895709
chr3	20997505	21057156	-1.05727
chr3	21027331	21086982	-0.925101
chr3	21057157	21116808	-0.944624
chr3	21086983	21146634	-1.26213
chr3	21116809	21176460	-1.2156
chr3	21146635	21206286	-0.873341
chr3	21176461	21236112	-0.778587
chr3	21206287	21265938	-0.918123
chr3	21236113	21295764	-0.823011
chr3	21265939	21325590	-0.951037
chr3	21295765	21355416	-0.936194
chr3	21325591	21385242	-0.751584
chr3	21355417	21415068	-0.782507
chr3	21385243	21444894	-0.882499
chr3	21415069	21474720	-0.768838
chr3	21444895	21504546	-0.736855
chr3	21474721	21534372	-1.03796
chr3	21504547	21564198	-1.16278
chr3	21534373	21594024	-0.928859
chr3	21564199	21623850	-0.935499
chr3	21594025	21653676	-0.949071
chr3	21623851	21683502	-0.787264
chr3	21653677	21713328	-0.785831
chr3	21683503	21743154	-0.802057
chr3	21713329	21772980	-0.928954
chr3	21743155	21802806	-0.876668
chr3	21772981	21832632	-0.828951
chr3	21802807	21862458	-1.01698
chr3	21832633	21892284	-1.00796
chr3	21862459	21922110	-0.904812
chr3	21892285	21951936	-0.876501
chr3	21922111	21981762	-0.864083
chr3	21951937	22011588	-0.889717
chr3	21981763	22041414	-0.824486
chr3	22011589	22071240	-0.791454
chr3	22041415	22101066	-0.824738
chr3	22071241	22130892	-0.908473
chr3	22101067	22160718	-0.917663
chr3	22130893	22190544	-0.815277
chr3	22160719	22220370	-0.954519
chr3	22190545	22250196	-1.04022
chr3	22220371	22280022	-0.88538
chr3	22250197	22309848	-0.674492
chr3	22280023	22339674	-0.67931
chr3	22309849	22369500	-0.761195
chr3	22339675	22399326	-0.698404
chr3	22369501	22429152	-0.790018
chr3	22399327	22458978	-0.868705
chr3	22429153	22488804	-0.878635
chr3	22458979	22518630	-0.979346
chr3	22488805	22548456	-0.871973
chr3	22518631	22578282	-0.849634
chr3	22548457	22608108	-0.965526
chr3	22578283	22637934	-0.951437
chr3	22608109	22667760	-0.830632
chr3	22637935	22697586	-0.670639
chr3	22667761	22727412	-0.797268
chr3	22697587	22757238	-0.836443
chr3	22727413	22787064	-0.710086
chr3	22757239	22816890	-0.78403
chr3	22787065	22846716	-0.788197
chr3	22816891	22876542	-0.486231
chr3	22846717	22906368	-0.4799
chr3	22876543	22936194	-0.735929
chr3	22906369	22966020	-0.845477
chr3	22936195	22995846	-0.918123
chr3	22966021	23025672	-1.0847
chr3	22995847	23055498	-1.02776
chr3	23025673	23085324	-0.936368
chr3	23055499	23115150	-0.833794
chr3	23085325	23144976	-0.79444
chr3	23115151	23174802	-0.787004
chr3	23144977	23204628	-0.658466
chr3	23174803	23234454	-0.909464
chr3	23204629	23264280	-0.957583
[truncated: 32,028 more rows]

## Sheet: RefSeqGenes
name	chrom	strand	txStart	txEnd	name2
NM_001003312	chr1	-	20029182	20044726	SEC11C
NM_001003268	chr1	+	23067254	23423773	TCF4
NM_001122602	chr1	+	52203895	52304596	IGF2R
NM_001177803	chr1	+	58876173	59035843	SMOC2
NM_001197156	chr1	-	59450687	59479766	THBS2
NM_001003154	chr1	-	65458050	65817865	TRDN
NM_001003204	chr1	-	91193245	91297764	TJP2
NM_001003139	chr1	+	95964612	96044599	SLC1A1
NM_001003041	chr1	+	105551207	105554381	TNNI3
NM_001165879	chr1	+	108691776	108696178	KLK14
NM_001197158	chr1	+	108740501	108743780	KLK10
NM_001171773	chr1	+	108747688	108752689	KLK9
NM_001197163	chr1	+	108754819	108760279	KLK8
NM_001197165	chr1	+	108771219	108774343	KLK7
NM_001197166	chr1	+	108781688	108789385	KLK6
NM_001197167	chr1	+	108796270	108804096	KLK5
NM_001197169	chr1	+	108833501	108836975	KLK4
NM_001003262	chr1	+	108891048	108910255	KLK1
NM_001003350	chr1	-	109902853	109912340	FLT3LG
NM_001190429	chr1	+	110258667	110264451	NTF4
NM_001197033	chr1	+	110270318	110271493	LHB
NM_001024636	chr1	-	110306078	110307172	FTL
NM_001003011	chr1	-	110312434	110313918	BAX
NM_001003160	chr1	-	110321816	110332522	DHDH
NM_001024636	chr1	-	110306078	110307172	FTL
NM_001047981	chr1	+	110405474	110422937	HSD17B14
NM_001251958	chr1	+	110575572	110579311	RPL18
NM_001002931	chr1	-	111045499	111073002	ELSPBP1
NM_001003049	chr1	+	111135799	111146901	CRX
NM_001115012	chr1	-	111171331	111175440	SEPW1
NM_001003373	chr1	-	111545381	111561146	C5AR1
NM_001003022	chr1	-	111838427	111919920	ARHGAP35
NM_001252412	chr1	+	112782530	112788031	SNRPD2
NM_001003256	chr1	-	112941416	112954090	VASP
NM_001013844	chr1	-	112979948	112984081	FOSB
NM_001003368	chr1	-	113395947	113396358	APOC2
NM_001197048	chr1	-	113410464	113412850	APOC1
NM_001097552	chr1	+	114604307	114620572	CEACAM23
NM_001097554	chr1	+	114637512	114648111	CEACAM24
NM_001097557	chr1	+	114794550	114809492	CEACAM1
NM_001003014	chr1	+	115251508	115254103	RABAC1
NM_001097552	chr1	-	115366831	115374164	CEACAM23
NM_001003309	chr1	+	115538140	115552350	TGFB1
NM_001006652	chr1	+	115726060	115741796	CYP2B6
NM_001037345	chr1	-	115840747	115846750	CYP2A13
NM_001003275	chr1	-	115911880	115920510	RAB4B
NM_001012340	chr1	+	116297439	116315357	AKT2
NM_001197117	chr1	+	119666321	119669486	TYROBP
NM_001003342	chr1	+	120013195	120025391	ATP4A
NM_001024642	chr1	+	120075785	120078977	KRTDAP
NM_001007140	chr1	-	120214047	120215104	HAMP
NM_001195142	chr1	-	120344684	120349031	FXYD1
NM_001025398	chr1	-	120412876	120419113	SCN1B
NM_001003008	chr1	+	121974059	122031890	RHPN2
NM_001190410	chr2	+	25986659	26015182	SEPHS1
NM_001003184	chr2	+	32993196	33011385	GDI2
NM_001109957	chr2	-	37548456	37556643	SLC23A1
NM_001204095	chr2	+	38468098	38586987	ANKHD1
NM_001003195	chr2	+	57373330	57418462	OCLN
NM_001003362	chr2	-	74366507	74475019	EPB41
NM_001003101	chr2	-	76470557	76474302	HMGN2
NM_001003240	chr2	-	76590942	76592562	CD52
NM_001114975	chr2	-	77028017	77041076	SEPN1
NM_001038648	chr2	-	77289114	77349517	TMEM57
NM_001048036	chr2	+	77358318	77394841	RHCE
NM_001003025	chr2	+	78773211	78774339	ID3
NM_001003280	chr2	+	79090802	79092465	HTR1D
NM_001003254	chr2	-	80045251	80061916	CDC42
NM_001197137	chr2	-	80453595	80468819	ALPL
NM_001003321	chr2	+	81162313	81169563	DDOST
NM_001031819	chr2	+	82613795	82632671	TAS1R2
NM_001097547	chr2	-	83785360	83804180	PADI6
NM_001252217	chr2	+	84054658	84086379	SDHB
NM_001031633	chr2	+	84932265	84951816	CASP9
NM_001003220	chr2	-	86451127	86479288	PDPN
NM_001204929	chr2	-	88363460	88372550	APITD1
NM_001252291	chr3	-	3125988	3131416	SRP19
NM_001003141	chr3	-	5753085	6181303	FER
NM_001048117	chr3	-	16875155	16909675	ARSK
NM_001145214	chr3	-	28894033	28909762	CKMT2
NM_001002974	chr3	+	31369512	31635611	AP3B1
NM_001003140	chr3	-	41851670	41935267	TJP1
NM_001114757	chr3	+	42654233	42663177	VIMP
NM_001097548	chr3	-	50456618	50518335	ST8SIA2
NM_001113455	chr3	+	54856476	54892906	ACAN
NM_001048022	chr3	-	55363897	55387088	RHCG
NM_001146034	chr3	-	55625255	55640354	ANPEP
NM_001252379	chr3	-	55668299	55726099	AP3S2
NM_001252380	chr3	-	55731701	55741601	C3H15orf38
NM_001003313	chr3	-	56801571	56841062	SEC11A
NM_001003099	chr3	-	57263236	57265921	RPS17
NM_001003143	chr3	-	67355807	67403685	CD38
NM_001130833	chr3	+	71947406	71951435	ZNF518B
NM_001130837	chr3	+	72134062	72176478	WDR1
NM_001130835	chr3	+	72227604	72416757	SLC2A9
NM_001002955	chr3	+	74892529	74959371	RBM47
NM_001146143	chr3	+	76367908	76370278	TLR1
NM_001173127	chr3	+	76393974	76396398	TLR10
NM_001012646	chr3	+	86831803	86840170	CCKAR
NM_001145429	chr3	-	87302906	87315834	C3H4orf52
NM_001003286	chr3	+	94267667	94284327	TMED11
NM_001002934	chr3	-	94573131	94601412	PDE6B
NM_001012617	chr4	-	23724516	23736838	TACR2
NM_001197182	chr4	-	24707270	24709818	PRF1
NM_001194952	chr4	+	27539754	27544509	PLAU
NM_001003300	chr4	-	30054840	30548254	KCNMA1
NM_001252320	chr4	+	31096902	31103176	RPS24
NM_001145150	chr4	+	37709857	37770882	BMPR1A
NM_001003258	chr4	+	39194253	39214922	LMAN2
NM_001195844	chr4	-	40576920	40578000	HRH2
NM_001003098	chr4	-	41194742	41199426	MSX2
NM_001003128	chr4	-	42569463	42601425	ATP6V0E1
NM_001252171	chr4	-	43951435	43965146	NPM1
NM_001003299	chr4	+	44738415	44744170	KCNMB1
NM_001164454	chr4	-	61403963	61412303	GPX3
NM_001003057	chr4	-	61902458	61942067	TCOF1
NM_001048118	chr4	+	61991530	61996932	ARSI
NM_001003382	chr4	+	62129886	62165819	PDGFRB
NM_001003073	chr4	+	62307500	62367393	PDE6A
NM_001031634	chr5	+	3740195	3746606	B3GAT1
NM_001252336	chr5	+	18807938	18813661	FXYD6
NM_001252337	chr5	+	18822028	18829117	FXYD2
NM_001003369	chr5	-	19749714	19751599	APOC3
NM_001003110	chr5	+	22791200	22802738	DRD2
NM_001010950	chr5	-	22919394	23200591	NCAM1
NM_001003097	chr5	+	33594352	33607659	TEKT1
NM_001003083	chr5	-	34678673	34679655	GP1BA
NM_001159327	chr5	+	35234684	35240612	SLC2A4
NM_001205162	chr5	-	35380261	35387089	ZBTB4
NM_001205168	chr5	+	35469355	35476881	TNFSF12
NM_001205169	chr5	+	35478482	35480550	TNFSF13
NM_001251942	chr5	+	35491364	35496414	EIF4A1
NM_001003210	chr5	-	35557005	35560761	TP53
NM_001003207	chr5	+	35838279	35853510	GUCY2D
NM_001252400	chr5	-	36146420	36152544	RPL26
NM_001014281	chr5	-	37317091	37324175	RCVRN
NM_001197083	chr5	+	44662652	44685553	SREBF1
NM_001127611	chr5	+	45177319	45196434	FLCN
NM_001242714	chr5	+	45850780	45861308	KCNJ12
NM_001167659	chr5	+	57502628	57513435	FAM151A
NM_001197159	chr5	+	58784126	58826756	SLC1A7
NM_001190744	chr5	-	59396105	59398658	TNFRSF18
NM_001048137	chr5	+	59422879	59424313	B3GALT6
NM_001031821	chr5	+	59504715	59507879	TAS1R3
NM_001252325	chr5	-	59621760	59651089	SSU72
NM_001003236	chr5	-	59780353	59818298	GNB1
NM_001135788	chr5	-	62819749	62935638	NPHP4
NM_001014282	chr5	-	66692397	66693344	MC1R
NM_001048120	chr5	+	67531292	67559268	GALNS
NM_001100290	chr5	+	67689862	67698054	CYBA
NM_001197055	chr5	-	78509247	78512666	LOC479649
NM_001002940	chr5	-	84277733	84288514	PLA2G15
NM_001010952	chr5	+	84541294	84563234	SLC12A4
NM_001048121	chr5	-	85204147	85208679	HSF4
NM_001252340	chr5	-	85717448	85734365	CKLF
NM_001003191	chr6	-	3732316	3745868	GUSB
NM_001003295	chr6	+	10487928	10489245	HSPB1
NM_001003224	chr6	+	10586806	10595289	ZP3
NM_001197095	chr6	-	11725306	11730642	SERPINE1
NM_001006646	chr6	-	12000815	12002559	EPO
NM_001003274	chr6	+	14743496	14767724	RAC1
NM_001195845	chr6	+	15432435	15435380	ACTB
NM_001190172	chr6	+	19283095	19301794	PDGFA
NM_001007142	chr6	-	19773956	19779862	SLC5A2
NM_001195695	chr6	+	20425508	20429502	C6H16orf93
NM_001114736	chr6	+	20678509	20680751	SEPHS2
NM_001252035	chr6	-	21121642	21126889	MAPK3
NM_001003223	chr6	+	21188848	21191939	SULT1A1
NM_001013417	chr6	+	21267924	21278192	CLN3
NM_001145760	chr6	-	22514300	22516317	C6H16orf82
NM_001008718	chr6	-	29772227	30071122	XYLT1
NM_001002971	chr6	-	30884775	31018396	ABCC1
NM_001252172	chr6	-	31172308	31215061	NDE1
NM_001013418	chr6	+	34541323	34542650	TNP2
NM_001003391	chr6	+	40082453	40089474	PAM16
NM_001002946	chr6	-	40638694	40641442	DNASE1
NM_001114749	chr6	+	42022812	42027551	SEPX1
NM_001003028	chr6	+	43768855	43778855	PGB
NM_001003329	chr6	+	44467351	44469071	KCNA2
NM_001252038	chr6	+	45775278	45783009	TAF13
NM_001003298	chr6	-	52393623	52411237	VCAM1
NM_001003385	chr6	-	53007615	53029728	SLC35A3
NM_001048096	chr6	-	53095414	53165747	AGL
NM_001024640	chr6	+	57764298	57775236	F3
NM_001003360	chr6	+	58112924	58307873	ABCA4
NM_001012719	chr6	+	59531051	59540188	GFI1
NM_001114760	chr6	+	64358655	64400381	SEP15
NM_001011886	chr6	+	66541425	66572580	UOX
NM_001190488	chr6	-	68657023	69276367	LPHN2
NM_001048097	chr6	-	71519438	71558125	PTGFR
NM_001003018	chr6	+	73787417	73804547	ASB17
NM_001252397	chr6	+	74718508	74738016	CRYZ
NM_001204812	chr6	-	74888181	75170051	TNNI3K
NM_001204810	chr6	-	75194919	75201096	FPGT
NM_001002958	chr6	+	77997100	78050886	PTGER3
NM_001003176	chr6	+	79953980	79977715	RPE65
NM_001177807	chr7	+	3026210	3032819	CHI3L1
NM_001003279	chr7	-	3044727	3073015	ADORA1
NM_001160425	chr7	+	3230142	3232672	CYB5R1
NM_001003012	chr7	+	4517491	4523990	TNNT2
NM_001003077	chr7	-	8888581	8892343	IL10
NM_001003341	chr7	-	9689335	9702964	CD34
NM_001005756	chr7	+	11339516	11366904	HSD11B1
NM_001197118	chr7	+	12768350	12788287	TRAF5
NM_001097549	chr7	-	18941090	18962763	RNASEL
NM_001253833	chr7	+	33544232	33627568	ADCY10
NM_001003017	chr7	-	44506766	44517035	RHBG
NM_001003269	chr7	+	44523597	44772382	SSR2
NM_001006123	chr7	+	44806269	44821436	ARHGEF2
NM_001256018	chr7	+	45237329	45244826	PKLR
NM_001194977	chr7	+	45313308	45317624	MUC1
NM_001160122	chr7	+	45328170	45330529	KRTCAP2
NM_001252211	chr7	+	46019881	46042029	TPM3
NM_001252286	chr7	-	46124148	46125342	RPS27
NR_036670	chr7	-	83989433	83990168	LOC403581
NM_001031635	chr8	+	6572536	6574998	BCL2L2
NM_001130437	chr8	+	6584484	6588638	PABPN1
NM_001113711	chr8	-	6663297	6683371	MYH7
NM_001048234	chr8	+	7052355	7064193	DHRS4
NM_001003079	chr8	-	7235365	7247396	TGM1
NM_001013424	chr8	-	7443838	7446784	CMA1
NM_001220481	chr8	-	42199601	42251323	SPTB
NM_001115135	chr8	-	42351782	42355576	GPX2
NM_001003242	chr8	-	50677777	50687136	NPC2
NM_001003356	chr8	-	53119224	53123336	NGB
NM_001251951	chr8	+	64312997	64326521	PSMC1
NM_001003095	chr8	+	68013521	68041932	BDKRB2
NM_001014284	chr8	+	68064247	68065300	BDKRB1
NM_001164188	chr8	+	72739426	72741528	DIO3
NM_001002960	chr8	+	73515692	73850599	AMN
NM_001003235	chr9	+	3514785	3517598	PDE6G
NM_001003349	chr9	+	3625258	3627598	ACTG1
NM_001003114	chr9	+	4530025	4536122	SGSH
NM_001003082	chr9	+	5519215	5531215	TIMP2
NM_001031631	chr9	+	5856588	5857266	SOCS3
NM_001003348	chr9	-	5927500	5932654	BIRC5
NM_001252581	chr9	-	5969744	5973959	SYNGR2
NM_001097556	chr9	+	7099096	7121911	ST6GALNAC1
NM_001097559	chr9	+	7152731	7163101	ST6GALNAC2
NM_001097560	chr9	-	7183512	7186824	PRCD
NM_001097559	chr9	+	7152731	7163101	ST6GALNAC2
NM_001077587	chr9	+	7189310	7198202	CYGB
NM_001077438	chr9	+	7224401	7235821	RHBDF2
NM_001077437	chr9	-	7237321	7238745	AANAT
NM_001010955	chr9	-	7553268	7556569	ZACN
NM_001003271	chr9	+	7565597	7602199	SRP68
NM_001003390	chr9	-	7765532	7799023	UNK
NM_001003104	chr9	+	7816346	7822625	GALK1
NM_001252289	chr9	+	8295839	8308682	SUMO2
NM_001099943	chr9	+	8319187	8337203	HN1
NM_001031817	chr9	-	10000326	10001436	SSTR2
NM_001002978	chr9	+	11348541	11351665	SOX9
NM_001110801	chr9	-	12650176	12696435	MAPT
NM_001003168	chr9	-	14958001	14959860	GH1
NM_001048098	chr9	+	18177870	18243128	ARSG
NM_001003163	chr9	+	22368164	22382025	ITGA2B
NM_001048031	chr9	+	22463757	22475193	SLC4A1
NM_001013416	chr9	+	23278874	23342346	BRCA1
NM_001003102	chr9	-	23381386	23384764	RPL27
NM_001252369	chr9	+	23540944	23542027	CCDC56
NM_001003105	chr9	-	23676102	23680875	TUBG1
NM_001033994	chr9	+	24047855	24049105	HCRT
NM_001003261	chr9	+	24089151	24093258	RAB5C
NM_001253741	chr9	+	24510278	24514667	KRT14
NM_001012645	chr9	-	25582816	25617464	RARA
NM_001003217	chr9	-	26088706	26112814	ERBB2
NM_001135125	chr9	-	26139467	26140656	TCAP
NM_001003100	chr9	+	26723861	26729662	RPL23
NM_001252157	chr9	-	26801085	26811018	PSMB3
NM_001003071	chr9	-	28696380	28699285	GNGT2
NM_001110179	chr9	-	28852637	28861159	PHB
NM_001003090	chr9	-	29508232	29524308	COL1A1
NM_001008714	chr9	+	29641192	29653758	XYLT2
NM_001003006	chr9	-	38487908	38513488	TBX4
NM_001005249	chr9	-	38559524	38567775	TBX2
NM_001003010	chr9	+	41137812	41144256	CCL5
NM_001197087	chr9	-	43417625	43425242	SPACA3
NM_001003345	chr9	+	45480186	45495876	LGALS9
NM_001003186	chr9	-	45497307	45527183	NOS2
NM_001003345	chr9	+	45480186	45495876	LGALS9
NM_001253903	chr9	-	45923139	45932924	POLDIP2
NM_001080899	chr9	+	46697895	46703940	CRYBA1
NM_001077588	chr9	+	49216446	49227785	SERPINF1
NM_001008717	chr9	-	51823758	51847073	GRIN1
NM_001005379	chr9	+	51940728	51941796	FUT7
NM_001003131	chr9	-	51980425	51983700	PTGDS
NM_001197187	chr9	+	52581388	52586896	LHX3
NM_001003189	chr9	-	52953168	52956967	LOC403829
NM_001003190	chr9	-	53042726	53045221	LCN1
NM_001242712	chr9	+	53176743	53204933	ADAMTS13
NM_001005263	chr9	+	53342443	53361759	DBH
NM_001003193	chr9	+	54616142	54625249	GBGT1
NM_001122854	chr9	+	57416128	57426889	PTGES
NM_001131049	chr9	-	58596880	58642323	DNM1
NM_001131050	chr9	+	58687501	58693036	PTGES2
NM_001131047	chr9	+	58887591	58892542	AK1
NM_001003023	chr9	-	63536549	63558202	PTGS1
NM_001206937	chr9	+	64358679	64387362	GGTA1
NM_001103216	chr10	-	3273878	3281380	PMEL
NM_001080900	chr10	-	3684468	3689234	MIP
NM_001252258	chr10	-	3921764	3932115	NACA
NM_001197120	chr10	+	16430948	16514219	TPH2
NM_001048083	chr10	+	19679653	19682073	ARSA
NM_001137603	chr10	-	20015345	20023245	SELO
NM_001003093	chr10	-	22995235	23060884	PPARA
NM_001204405	chr10	-	24144401	24192394	ARHGAP8
NM_001204407	chr10	-	24224301	24250417	PRR5
NM_001048084	chr10	+	25893768	25912155	CYB5R3
NM_001003333	chr10	+	26319100	26323222	CYP2D15
NM_001003038	chr10	-	27592878	27595253	MCHR1
NM_001252159	chr10	+	28805937	28812336	RPL3
NM_001003383	chr10	+	28865786	28884090	PDGFB
NM_001251940	chr10	-	29829959	29857229	EIF3L
NM_001201488	chr10	-	30004664	30007894	LGALS1
NM_001025620	chr10	+	30401600	30402878	SSTR3
NM_001110767	chr10	+	31135176	31194505	MYH9
NM_001194969	chr10	-	31815456	31822597	HMOX1
NM_001122673	chr10	-	37028769	37146231	TXNRD1
NM_001109959	chr10	-	48883265	49209580	THADA
NM_001003039	chr10	+	71596802	71621465	ANXA4
NM_001252331	chr10	-	71981928	71992434	SNRPG
NM_001003232	chr11	-	4969905	5001905	CANX
NM_001204337	chr11	-	8316298	8317015	TICAM2
NM_001013835	chr11	+	23335359	23337547	IL3
NM_001003245	chr11	+	23349544	23351839	CSF2
NM_001006950	chr11	-	23830383	23832185	IL5
NM_001252408	chr11	-	25360426	25374291	SKP1
NM_001168345	chr11	+	28952706	28956602	LOC474694
NM_001003180	chr11	+	30238405	30275249	IL33
NM_001003353	chr11	-	54257879	54287344	CNTFR
NM_001003968	chr11	-	54364273	54364974	CCL27
NM_001195688	chr11	-	55226367	55229644	ARHGEF39
NM_001145174	chr11	+	55234573	55240173	CA9
NM_001003326	chr11	+	59310197	59316704	SEC61B
NM_001204899	chr11	+	67868087	68015083	PALM2
NM_001002950	chr11	+	74385368	74396145	TLR4
NM_001142670	chr11	-	77297769	77311639	STOM
NM_001252381	chr12	+	3331809	3333543	RPP21
NM_001014767	chr12	-	3895615	3898863	DLA88
NM_001014379	chr12	+	3936492	3939842	DLA-12
NM_001014378	chr12	+	3986744	3990139	DLA-64
NM_001014377	chr12	-	4035769	4046166	DDX39B
NM_001014376	chr12	-	4050049	4051289	ATP6V1G2
NM_001014375	chr12	+	4052346	4060409	NFKBIL1
NM_001003244	chr12	+	4077732	4079597	TNF
NM_001033510	chr12	-	4082529	4084325	LTB
NM_001003166	chr12	-	4162833	4166762	LY6G5C
NM_001252138	chr12	-	4213087	4218539	CLIC1
NM_001003067	chr12	+	4288013	4290315	HSP70
NM_001003335	chr12	+	4453446	4456470	CYP21A2
NM_001011723	chr12	+	5137040	5140595	DLA-DRA
NM_001014768	chr12	-	5155325	5252520	HLA-DRB1
NM_001011726	chr12	+	5224566	5230986	DLA-DQA1
NM_001014381	chr12	-	5248205	5254119	DLA-DQB1
NM_001048127	chr12	-	5381511	5387118	DLA-DOB
NM_001048085	chr12	-	5422841	5426218	PSMB8
NM_001048086	chr12	+	5435890	5441455	PSMB9
NM_001271070	chr12	-	5506710	5511766	DLA-DMB
NM_001048099	chr12	-	5520361	5523922	DLA-DMA
NM_001048087	chr12	+	5537419	5549415	BRD2
NM_001048100	chr12	+	5667316	5670913	SLC39A7
NM_001048128	chr12	+	5674963	5678874	RING1
NM_001048088	chr12	-	5700893	5716217	VPS52
NM_001048082	chr12	+	5716343	5722043	RPS18
NM_001080722	chr12	+	5722705	5724383	B3GALT4
NM_001048089	chr12	+	5732947	5734244	PFDN6
NM_001048101	chr12	-	5743426	5755312	TAPBP
NM_001020808	chr12	-	5954905	5958144	BAK1
NM_001003387	chr12	+	6531341	6541048	HMGA1
NM_001252389	chr12	-	6569720	6689235	NUDT3
NM_001252045	chr12	-	6716192	6722358	RPS10
NM_001252190	chr12	-	7083390	7097866	FKBP1A
NM_001048102	chr12	+	7567688	7580734	PPARD
NM_001252145	chr12	+	7603071	7605453	RPL10A
NM_001003287	chr12	-	7912138	7914208	CLPS
NM_001003206	chr12	+	8146556	8219757	MAPK14
NM_001146177	chr12	+	9214019	9218449	PIM1
NM_001003289	chr12	-	14303014	14319954	PRPH2
NM_001003175	chr12	+	15212673	15228600	VEGFA
NM_001003198	chr12	-	17869119	17910618	PLA2G7
NM_001110768	chr12	-	20436193	20456837	RHAG
NM_001002977	chr12	+	21546574	21572328	TFAP2B
NM_001165878	chr12	+	22856038	22864429	IL17A
NM_001252224	chr12	-	23427497	23443580	GSTA4
NM_001160299	chr12	+	23514969	23562883	FBXO9
NM_001002933	chr12	+	25519536	25625347	HCRTR2
NM_001048103	chr12	-	29853219	29884478	LGSN
NM_001097558	chr12	+	36142220	36319990	SMAP1
NM_001013419	chr12	-	36321282	36400108	B3GAT2
NM_001113457	chr12	-	38447687	38448971	OOEP
NM_001197116	chr12	-	38578992	38583653	EEF1A1
NM_001006948	chr12	-	41662261	41662720	HTR1B
NM_001194957	chr12	-	46921650	47060022	SNAP91
NM_001002988	chr12	-	49611968	49614035	CGA
NM_001003058	chr12	+	49969621	49992782	SLC35A1
NM_001005380	chr12	+	57774097	57775177	FUT9
NM_001003037	chr12	-	61086273	61110686	MCHR2
NM_001114625	chr12	+	69546494	69669880	FIG4
NM_001003065	chr13	+	7754738	7792855	FZD6
NM_001128186	chr13	+	9459932	9820340	ZFPM2
NM_001005754	chr13	-	11095575	11335965	ANGPT1
NM_001002996	chr13	+	13124857	13137417	EBAG9
NM_001003255	chr13	-	24996996	25047115	ANXA13
NM_001003246	chr13	+	28238007	28242545	MYC
NM_001048104	chr13	+	32387064	32634247	TG
NM_001002954	chr13	-	41225744	41234253	ZNF252
NM_001003222	chr13	-	46765796	46798909	CNGA1
NM_001003181	chr13	+	50040825	50122327	KIT
NM_001048024	chr13	-	50374956	50416670	KDR
NM_001003264	chr13	+	51619530	51649044	SRP72
NM_001003121	chr13	-	61190587	61204076	GNRHR
NM_001003381	chr13	+	61933923	61947589	UGT2B31
NM_001195835	chr13	-	62169483	62184357	SULT1B1
NM_001003026	chr13	+	65046184	65107416	ALB
NM_001003027	chr13	+	65120942	65141481	AFP
NM_001003200	chr13	+	65373101	65376421	IL8
NM_001171772	chr13	+	65464711	65472798	PPBP
NM_001251927	chr14	-	3786149	3787098	ARF1
NM_001256452	chr14	+	5645405	5646368	COR2T18
NM_001252416	chr14	+	5942194	5957240	AKR1B1
NM_001020809	chr14	+	8527824	8577753	PODXL
NM_001003070	chr14	-	11073412	11077825	LEP
NM_001206432	chr14	-	43301960	43304399	HOXA10
NM_001003130	chr14	+	46547627	46559265	AQP1
NM_001159326	chr15	+	3463778	3492831	SLC2A1
NM_001198788	chr15	+	4091845	4093014	GUCA2A
NM_001003002	chr15	+	4649695	4656002	EDN2
NM_001197170	chr15	+	5651513	5665248	COL9A2
NM_001130838	chr15	+	7872863	7885429	RSPO1
NM_001048025	chr15	+	16607728	16627396	CYP4A37
NM_001048017	chr15	+	16642343	16661130	CYP4A38
NM_001048034	chr15	+	16667046	16677697	CYP4A11
NM_001252165	chr15	+	17844080	17861079	PRDX1
NR_002313	chr15	-	20710054	20710753	RPPH1
NM_001145119	chr15	+	20791700	20794315	APEX1
NM_001005264	chr15	+	54484408	54486775	TLR2
NM_001002987	chr15	-	54561970	54570236	SFRP2
NM_001003124	chr16	-	9322724	9353533	CLCN1
NM_001195151	chr16	-	9359865	9376183	CASP2
NM_001014769	chr16	+	12084872	12205150	HIPK2
NM_001081710	chr16	+	17496630	17547680	SSPO
NM_001003145	chr16	-	17957329	17990085	KCNH2
NM_001003158	chr16	+	18002494	18020576	NOS3
NM_001033511	chr16	-	18075071	18079266	FASTK
NM_001003377	chr16	+	30399091	30400287	ADRB3
NM_001003366	chr16	+	61243178	61465552	MCPH1
NM_001048126	chr16	-	61341720	61394172	ANGPT2
NM_001113713	chr16	-	61808356	61818931	DEFB1
NM_001003009	chr17	+	3751326	3787572	TPO
NM_001003218	chr17	+	12199316	12222005	TRIB2
NM_001003277	chr17	+	23162261	23245835	RAB10
NM_001164486	chr17	+	23412069	23450588	EPT1
NM_001195155	chr17	+	24060347	24072845	KHK
NM_001003034	chr17	+	25783853	25803162	PPP1CB
NM_001048135	chr17	-	32598907	32640699	EIF2AK2
NM_001159684	chr17	-	33375986	33381260	CYP1B1
NM_001003253	chr17	-	38086214	38109195	MAL
NM_001195841	chr17	-	38185552	38245335	NPHP1
NM_001197145	chr17	+	38272648	38312577	TPC3
NM_001003157	chr17	-	40082302	40091165	IL1A
NM_001037971	chr17	-	40130936	40135455	IL1B
NM_001003096	chr17	+	40356069	40361112	IL1RN
NM_001003248	chr17	-	40418495	40474210	PAX8
NM_001135646	chr17	+	41097328	41101274	FOXI3
NM_001002935	chr17	+	41460938	41465425	CD8A
NM_001256535	chr17	+	47897566	47900030	LOC100687463
NM_001002945	chr17	-	47929769	47932451	REG3A
NM_001012619	chr17	+	51107578	51248540	TACR1
NM_001247976	chr17	-	55437728	55438821	CDK2AP1
NM_001003290	chr17	+	55759380	55760269	TSHB
NM_001194950	chr17	-	55975601	55976328	NGF
NM_001003306	chr17	+	56902054	56920612	ATP1A1
NM_001010954	chr17	+	59624820	59632938	HSD3B2
NM_001017442	chr17	-	61369135	61385124	GJA5
NM_001002976	chr17	+	62172784	62181737	FCGR1A
NM_001003016	chr17	-	62839119	62842623	MCL1
NM_001002938	chr17	-	62973342	62990352	CTSS
NM_001033996	chr17	-	63008804	63016213	CTSK
NM_001039043	chr17	-	63219822	63225198	CDC42SE1
NM_001136563	chr17	+	63336239	63374745	PIP5K1A
NM_001136564	chr17	+	63385107	63392484	PSMD4
NM_001103217	chr17	+	63637122	63656710	CGN
NM_001159762	chr17	+	63831286	63837638	RIIAD1
NM_001134951	chr17	+	63867181	63870641	OAZ3
NM_001031636	chr17	+	64772369	64776887	SMCP
NM_001003178	chr17	+	66972842	66976101	ADORA3
NM_001003138	chr18	+	35585196	35728282	SLC1A2
NM_001197022	chr18	-	35757519	35846096	CD44
NM_001164506	chr18	-	41544227	41545825	C18H11orf31
NM_001048105	chr18	-	41563134	41583336	ZDHHC5
NM_001256446	chr18	+	42977976	42978942	COR12E4
NM_001048106	chr18	+	45305510	45322540	MYBPC3
NM_001083367	chr18	+	45851166	45864357	ARHGAP1
NM_001197189	chr18	-	46638965	46643653	SLC35C1
NM_001025621	chr18	-	49037635	49046652	CTSD
NR_027327	chr18	-	49228073	49230776	H19
NM_001195403	chr18	-	49319981	49335046	IGF2
NM_001130093	chr18	-	49347097	49347975	INS
NM_001002966	chr18	-	49350177	49358344	TH
NM_001195403	chr18	-	49319981	49335046	IGF2
NM_001130093	chr18	-	49347097	49347975	INS
NM_001002966	chr18	-	49350177	49358344	TH
NM_001005757	chr18	-	51527952	51535734	CCND1
NM_001252295	chr18	-	52822422	52826817	NDUFS8
NM_001252167	chr18	-	52931172	52934194	GSTP1
NM_001003064	chr18	+	53088537	53091233	PPP1CA
NM_001194970	chr18	-	53773614	53784735	CCS
NM_001081508	chr18	+	55372068	55377066	MEN1
NM_001002936	chr18	-	55782336	55787322	ESRRA
NM_001031820	chr18	+	55807913	55817398	BAD
NM_001251947	chr18	-	56060401	56067490	OTUB1
NM_001252370	chr18	-	56074916	56076543	COX8A
NM_001197049	chr18	-	56267811	56325894	RTN3
NM_001193656	chr18	+	57495561	57498003	FTH1
NM_001097545	chr18	-	57498215	57509683	BEST1
NM_001003117	chr18	-	58161063	58169739	PGA
NM_001048107	chr18	+	58458901	58460104	GPR44
NM_001197188	chr19	-	4341106	4365902	IL15
NM_001003046	chr19	+	5283507	5290786	UCP1
NM_001003347	chr19	+	20650517	20659956	IL21
NM_001003305	chr19	+	20759464	20765079	IL2
NM_001013849	chr19	-	26189964	26199901	PROC
NM_001104959	chr19	-	26964607	27006572	GYPC
NM_001048108	chr19	-	28629044	29417097	CNTNAP5
NM_001242320	chr19	+	32913757	32915549	TMEM185B
NM_001002952	chr19	-	33006563	33083988	EPB41L5
NM_001197047	chr19	-	33665470	33670746	DBI
NM_001048026	chr19	-	41893757	41896848	CXCR4
NM_001003316	chr20	+	5758605	5778446	RAB7A
NM_001252264	chr20	+	5920031	5932713	CNBP
NM_001252375	chr20	+	5949399	5975608	ISY1
NM_001003311	chr20	+	7548817	7620876	SLC6A6
NR_036673	chr20	-	8230112	8230857	PPIAP4
NM_001008276	chr20	-	8636211	8641466	RHO
NM_001252169	chr20	+	8754461	8760252	RPL32
NM_001206935	chr20	+	9656748	9707121	TAMM41
NM_001003052	chr20	+	11095894	11100448	GHRL
NM_001008552	chr20	-	11209357	11214065	VHL
NM_001198659	chr20	+	12361443	12380683	OXTR
NM_001168012	chr20	-	36711650	36756151	CCDC66
NM_001008716	chr20	-	39719805	39733242	PRKCD
NM_001002998	chr20	+	40537918	40542749	TLR9
NM_001003364	chr20	-	42075070	42094683	GNAI2
NM_001003068	chr20	-	42129454	42133249	GNAT1
NM_001033992	chr20	-	42707986	42778256	DAG1
NM_001033995	chr20	+	42809978	42813641	NICN1
NM_001033993	chr20	+	42815100	42819814	AMT
NM_001003273	chr20	+	42823861	42886502	RHOA
NM_001115119	chr20	+	42888451	42889540	GPX1
NM_001002980	chr20	+	43518605	43549102	COL7A1
NM_001145215	chr20	+	43822867	43846554	CDC25A
NM_001003155	chr20	-	44904288	44923736	PTH1R
NM_001205203	chr20	+	47016515	47020302	MEF2B
NM_001128095	chr20	-	47479131	47481952	UBA52
NM_001110805	chr20	+	47709291	47722322	LSM4
NM_001002962	chr20	+	48072720	48074039	INSL3
NM_001003152	chr20	-	49337460	49354767	RAB8A
NM_001007123	chr20	+	49802556	49819037	AKAP8
NM_001038667	chr20	-	50932346	50971515	EMR2
NM_001038666	chr20	+	51022935	51062184	EMR3
NM_001048110	chr20	-	51206780	51221467	CD97
NM_001003032	chr20	+	51418218	51426727	PRKACA
NM_001024961	chr20	+	52336436	52339536	RTBDN
NM_001048111	chr20	+	52947203	52952283	EPOR
NM_001003291	chr20	-	53821742	53830942	ICAM1
NM_001204441	chr20	-	53949065	53951664	P2RY11
NM_001204439	chr20	-	53952165	53955871	PPAN
NM_001003216	chr20	+	55415021	55423348	STXBP2
NM_001130832	chr20	-	55519911	55522762	CD209
NM_001039054	chr20	-	55614552	55615398	CTXN1
NM_001005259	chr20	+	55720277	55723000	CCL25
NM_001003282	chr20	-	57120209	57122104	CAPS
NM_001005378	chr20	+	57169003	57170056	FUT5
NM_001048136	chr20	+	58411313	58433052	MAP2K2
NM_001003202	chr20	-	58785088	58811246	TJP3
NM_001195842	chr20	-	59126680	59146268	GNA11
NM_001127234	chr20	-	59909662	59911267	OAZ1
NM_001003378	chr20	-	60930366	60932079	ELANE
NM_001024639	chr20	-	61123353	61127159	MADCAM1
NM_001003074	chr21	+	3446322	3551637	PGR
NM_001003108	chr21	+	9535684	9546058	GPR83
NM_001271778	chr21	-	13399124	13463424	FOLH1
NM_001002941	chr21	-	13797069	13891317	TYR
NM_001195834	chr21	+	14656294	14689957	CTSC
NM_001165888	chr21	-	26037811	26046670	SERPINH1
NM_001048018	chr21	-	29080794	29082707	IL18BP
NM_001013847	chr21	-	33109052	33114263	TPP1
NM_001252225	chr21	+	35289162	35292125	RPL27A
NM_001003113	chr21	+	43465141	43506504	KCNC1
NM_001025267	chr22	+	3134309	3167688	ATP7B
NM_001128064	chr22	-	5451869	5452261	MLNR
NM_001252281	chr22	-	6467664	6468193	NDUFB6
NM_001005869	chr22	+	7395320	7452531	HTR2A
NM_001011556	chr22	+	33515050	33522369	CLN5
NM_001010943	chr22	-	34363950	34383792	EDNRB
NM_001197174	chr22	-	48715022	48961609	ABCC4
NM_001166008	chr22	-	49174081	49225954	DZIP1
NM_001003036	chr22	-	51725542	51775449	SLC15A1
NM_001252348	chr22	+	55263249	55281423	BIVM
NM_001002968	chr22	-	55470396	55488694	SLC10A2
NM_001114296	chr22	-	58518663	58559882	EFNB2
NM_001161710	chr22	+	59988866	60020486	TNFSF13B
NM_001048033	chr22	+	63531342	63541553	F7
NM_001003189	chr22	+	63561699	63561823	LOC403829
NM_001003328	chr22	-	63858525	63863204	ATP4B
NM_001037641	chr23	+	6743034	6824923	GLB1
NM_001003020	chr23	-	6855168	6856251	CCR4
NM_001002994	chr23	-	11290916	11368676	SCN5A
NM_001003203	chr23	-	11430587	11537499	SCN10A
NM_001252230	chr23	+	12080990	12087096	RPSA
NM_001252411	chr23	+	12916948	12920584	RPL14
NM_001137652	chr23	+	13569146	13582346	CTNNB1
NM_001010957	chr23	-	15136452	15138195	GTDC2
NM_001003317	chr23	-	26357290	26384557	RAB5A
NM_001011558	chr23	-	33851689	33931074	SLCO2A1
NM_001003005	chr23	+	46731637	46765592	CPB1
NM_001164487	chr23	+	48300432	48324573	SELT
NM_001003365	chr23	-	48962565	48963607	P2RY12
NM_001005764	chr23	+	50302504	50303626	P2RY1
NM_001003179	chr24	+	8348115	8389374	RRBP1
NM_001122609	chr24	-	20510177	20521224	MAVS
NM_001197149	chr24	+	21180151	21181915	AVP
NM_001252190	chr24	+	22588747	22613852	FKBP1A
NM_001113714	chr24	-	23955485	23959801	DEFB124
NM_001003072	chr24	-	24114655	24165794	BCL2L1
NM_001077357	chr24	+	24578235	24604189	POFUT1
NM_001251946	chr24	+	25101317	25135106	MAPRE1
NM_001007263	chr24	+	26327359	26366307	ASIP
NM_001171749	chr24	-	27525490	27560608	CPNE1
NM_001252166	chr24	+	28293873	28301006	MYL9
NM_001003241	chr24	+	35736551	35741401	WFDC2
NM_001109915	chr24	+	36159487	36165646	CTSA
NM_001002982	chr24	+	36349161	36359421	CD40
NM_001003053	chr24	+	37705280	37706092	AR
NM_001048090	chr24	-	37707554	37795775	SULF2
NM_001114853	chr24	+	39414387	39414960	IL29L
NM_001205096	chr24	-	39546919	39577948	UBE2V1
NM_001135124	chr24	+	44473753	44475416	MC3R
NM_001197052	chr24	-	45185905	45274803	BMP7
NM_001197143	chr24	+	45519327	45524644	PCK1
NM_001197171	chr24	+	49699827	49715611	COL9A3
NM_001020811	chr25	+	14581754	14658045	FLT3
NM_001048112	chr25	-	29113068	29163547	GATA4
NM_001252198	chr25	+	46560793	46565632	PTMA
NM_001003156	chr25	-	46581549	46634331	PDE6D
NM_001252198	chr25	+	46560793	46565632	PTMA
NM_001003156	chr25	-	46581549	46634331	PDE6D
NM_001251943	chr25	+	47191968	47203333	EIF4E2
NM_001003230	chr25	+	47814601	47845820	SAG
NM_001003078	chr25	+	48138800	48183812	UGT1A6
NM_001110769	chr25	+	48285132	48377182	TRPM8
NM_001003281	chr25	+	50361202	50363179	CXCR7
NM_001103215	chr25	-	50995185	51075462	COL6A3
NM_001103219	chr25	+	51144487	51190205	MLPH
NR_003184	chr25	+	53115314	53115786	cOR9S7P
NM_001252368	chr25	-	53326485	53328909	MYEOV2
NM_001168473	chr25	-	53798855	53847130	KIF1A
NM_001194984	chr26	-	4441987	4556685	RAN
NM_001197119	chr26	-	5902784	6101579	TMEM132C
NM_001247976	chr26	+	9299518	9310043	CDK2AP1
NM_001145231	chr26	+	9751275	9752364	GPR81
NM_001079767	chr26	+	10141999	10160903	DIABLO
NM_001165914	chr26	+	10189892	10191937	IL31
NM_001113456	chr26	-	10959758	11002514	P2RX7
NM_001003214	chr26	+	11167093	11227920	ATP2A2
NM_001003033	chr26	-	11517112	11536708	PPP1CC
NM_001003069	chr26	-	11642665	11650685	MYL2
NM_001048131	chr26	+	13402429	13412408	OAS1
NM_001048091	chr26	+	13421432	13439924	OAS3
NM_001048134	chr26	+	13448926	13464820	OAS2
NM_001195145	chr26	-	16812692	16896263	NOS1
NM_001048092	chr26	+	17546858	17551105	PEBP1
NM_001003029	chr26	+	18361949	18374225	HSPB8
NM_001252137	chr26	-	19174677	19179825	RPLP0
NM_001003320	chr26	-	19274595	19283342	PLA2G1B
NM_001048093	chr26	-	19881462	19895179	OASL
NM_001127315	chr26	+	20334346	20355085	TRPV4
NM_001242719	chr26	+	21283505	21285194	SELPLG
NM_001048113	chr26	+	22329385	22338888	CRYBB2
NM_001080108	chr26	-	23206707	23221270	TFIP11
NM_001080897	chr26	+	23302315	23308945	CRYBA4
NM_001003352	chr26	+	25756630	25765232	NEFH
NM_001197073	chr26	-	26433312	26436800	LIF
NM_001135126	chr26	-	26667792	26669854	GAL3ST1
NM_001115014	chr26	-	27138001	27140605	SELM
NM_001007141	chr26	+	27914320	27985765	SLC5A1
NM_001048114	chr26	+	31090971	31190678	SPECC1L
NM_001003278	chr26	+	31206060	31215585	ADORA2A
NM_001242732	chr26	-	31795815	31805202	MMP11
NM_001110770	chr26	-	32261097	32274650	ZDHHC8
NM_001004074	chr26	-	32426958	32432523	COMT
NM_001110800	chr26	-	34077999	34197331	MAPK1
NM_001003192	chr26	+	40921801	40981821	PTEN
NM_001003209	chr26	+	41538536	41555540	LIPF
NM_001256457	chr27	-	3068399	3069338	COR6C13
NM_001256498	chr27	+	3112606	3113542	COR6C47
NM_001017533	chr27	+	3203907	3204870	cOR9K3
NM_001014277	chr27	+	5341863	5350185	KRT76
NM_001003392	chr27	+	5425744	5430755	KRT1
NM_001003386	chr27	+	5451448	5458087	KRT2
NM_001197029	chr27	+	5540425	5548698	KRT71
NM_001003007	chr27	+	6544238	6562635	CELA1
NM_001252399	chr27	-	7930439	7953617	TMBIM6
NM_001195147	chr27	+	8749358	8762733	ADCY6
NM_001003129	chr27	+	8908492	8910507	LALBA
NM_001003199	chr27	-	9631858	9652208	PFKM
NM_001006951	chr27	+	9768510	9799248	COL2A1
NM_001099944	chr27	+	10004266	10026556	RAPGEF3
NM_001003303	chr27	+	22794223	22807745	PTHLH
NM_001197312	chr27	-	23044907	23101517	PPFIBP1
NM_001197311	chr27	-	23624451	23631014	MED21
NM_001197313	chr27	-	23686427	23697875	FGFR1OP2
NM_001197314	chr27	+	23718082	23745706	ASUN
NM_001002973	chr27	+	24475787	24480605	BHLHE41
NM_001252164	chr27	+	28490087	28512536	LDHB
NM_001003233	chr27	-	29318990	29323477	IAPP
NM_001166047	chr27	-	29434517	29495166	SLCO1B3
NM_001008719	chr27	+	35617205	35895655	GRIN2B
NM_001002957	chr27	-	36629112	36630259	CDKN1B
NM_001145496	chr27	+	37756451	37757423	TAS2R42
NM_001145503	chr27	+	37765556	37766495	CAFA-T2R67
NM_001145507	chr27	+	37809626	37810676	CAFA-T2R43
NM_001145501	chr27	+	37872599	37873544	CAFA-T2R12
NM_001145497	chr27	+	37893004	37893973	TAS2R10
NM_001145502	chr27	+	37915878	37916817	TAS2R7
NM_001003127	chr27	+	38060670	38083144	CSDA
NM_001002986	chr27	+	38163582	38172558	KLRA1
NM_001048035	chr27	-	38720055	38725568	KLRD1
NM_001003380	chr27	+	40090203	40099888	AICDA
NM_001003308	chr27	-	40326321	40456764	SLC2A3
NM_001048020	chr27	+	40698309	40726022	CD163
NM_001003252	chr27	-	41232331	41278926	CD4
NM_001003142	chr27	-	41496849	41498752	GAPDH
NM_001002932	chr27	+	41865032	42002562	VWF
NM_001006645	chr27	-	42838914	42840715	KCNA5
NM_001003322	chr27	-	45301502	45326239	SLC6A12
NM_001252035	chr27	-	47163587	47165322	MAPK3
NM_001251938	chr27	-	48376717	48416464	BID
NM_001205113	chr28	-	5169512	5217335	ALOX5
NM_001128097	chr28	+	5894100	5901729	CXCL12
NM_001197099	chr28	-	6945075	6976159	RET
NM_001258339	chr28	+	10800218	10818531	O3FAR1
NM_001197044	chr28	-	11724701	11748118	CYP2C18
NM_001003164	chr28	-	17973023	17990946	ACTR1A
NM_001003319	chr28	+	30168809	30184160	PNLIPRP1
NM_001256485	chr28	-	32396180	32404333	PRDX3
NM_001003336	chr28	-	34303543	34406406	FGFR2
NM_001003376	chr28	+	41202021	41424823	MGMT
NM_001003257	chr28	+	43443637	43558813	INPP5A
NM_001003339	chr28	+	44089023	44099048	CYP2E1
NM_001006651	chr29	-	3026452	3245934	PRKDC
NM_001205115	chr29	+	3309601	3360039	UBE2V2
NM_001097981	chr29	-	4156088	4158610	SNAI2
NM_001003040	chr29	+	9131752	9141674	RP1
NM_001003318	chr29	+	13956564	14044708	RAB2A
NM_001003196	chr29	-	14969837	14997038	ASPH
NM_001014278	chr29	-	18834707	18837148	CRH
NM_001190428	chr29	+	19347394	19417583	SGK3
NM_001195666	chr29	+	20819628	21199287	C29H8orf34
NM_001048115	chr29	+	21804274	21884335	SULF1
NM_001003267	chr29	-	22670253	22704319	TRAM1
NM_001003247	chr29	+	24248153	24604148	KCNB2
NM_001252227	chr29	-	24880512	24883866	RPL7
NM_001048138	chr29	-	29383390	29421473	IL7
NM_001002953	chr29	-	30184048	30186972	HEY1
NM_001145171	chr29	-	34862215	34871707	CA1
NM_001145172	chr29	+	34938763	34949157	CA3
NM_001145170	chr29	+	34962796	34978881	CA2
NM_001003030	chr29	-	35752879	35896148	CNGB3
NM_001003251	chr30	-	10245557	10248171	SRP14
NM_001003043	chr30	+	10831576	10866143	RAD51
NM_001204235	chr30	+	11852230	11858678	JMJD7
NM_001204236	chr30	+	11861238	11869210	PLA2G4B
NM_001204235	chr30	+	11852230	11858678	JMJD7
NM_001204236	chr30	+	11861238	11869210	PLA2G4B
NM_001003122	chr30	+	14547768	14579947	DUOX1
NM_001170829	chr30	+	34239835	34353623	SMAD3
NM_001003013	chr30	-	35736280	35773330	ANP32A
NM_001103218	chr30	+	35945947	35977553	NOX5
NM_001008720	chr30	+	40815980	40821668	CYP1A2
NM_001006601	chr31	-	24370269	24632182	APP
NM_001003035	chr31	+	29559416	29563336	SOD1
NM_001163697	chr31	-	30478256	30478916	C31H21orf62
NM_001195140	chr31	+	31626859	31651713	SLC5A3
NM_001194963	chr31	+	31895696	31896382	KCNE2
NM_001003133	chr31	+	38186623	38209637	MX2
NM_001003134	chr31	+	38231266	38255826	MX1
NM_001002990	chr31	-	38964755	38967690	TFF3
NM_001002991	chr31	-	38991640	38994417	TFF2
NM_001002992	chr31	-	39007462	39010556	TFF1
NM_001080898	chr31	+	39638621	39641814	CRYAA
NM_001168460	chr33	-	29386786	29531282	ADCY5
NM_001195834	chr34	+	3111174	3112839	CTSC
NM_001136500	chr34	+	14214740	14251082	SLC6A3
NM_001031630	chr34	+	14294247	14312664	TERT
NM_001128100	chr34	-	19864192	19950477	ABCC5
NM_001080901	chr34	-	22165618	22171852	CRYGS
NM_001006644	chr34	+	22414989	22416809	ADIPOQ
NM_001003307	chr34	-	23071464	23072894	SST
NM_001195404	chr34	-	23121696	23133055	BCL6
NM_001003293	chr34	+	29134783	29142272	IL12A
NM_001099945	chr34	-	39697541	39700712	GHSR
NM_001130836	chr34	-	39725658	39741399	TNFSF10
NM_001003270	chr35	-	10285715	10310109	SSR1
NM_001002956	chr35	+	14818338	14824830	EDN1
NM_001006649	chr35	-	19939698	19940841	NHLRC1
NM_001003015	chr35	-	19948253	19972241	TPMT
NM_001008275	chr35	-	23691149	23701144	PRL
NM_001256320	chr35	-	28639897	28649343	GPX6
NM_001003213	chr35	+	28672681	28681545	GPX5
NM_001003144	chr36	-	21751464	21767727	CHRNA1
NM_001002959	chr37	-	3729202	3734286	MSTN
NM_001044749	chr37	+	12837961	12901195	AOH2
NM_001048132	chr37	+	12913575	12992220	AOH3
NM_001048029	chr37	+	13390930	13401705	CASP8
NM_001252263	chr37	-	14200436	14229590	SUMO1
NM_001003087	chr37	+	15503725	15532665	CD28
NM_001003106	chr37	+	15647522	15653685	CTLA4
NM_001002972	chr37	+	15712684	15733269	ICOS
NM_001113169	chr37	-	19424610	19433182	CRYGD
NM_001082600	chr37	-	19431480	19433266	CRYGC
NM_001110799	chr37	-	19440506	19442526	CRYGB
NM_001113170	chr37	-	19453415	19455248	CRYGA
NM_001252139	chr37	-	26037861	26066934	PECR
NM_001003151	chr37	+	27838679	27844091	CXCR2
NM_001013850	chr37	-	27943591	27948045	AAMP
NM_001013851	chr37	+	28038734	28046993	SLC11A1
NM_001173478	chr37	+	28947554	29004692	SPEG
NM_001012343	chr37	+	33879437	33897019	CLN8
NM_001003056	chr38	+	3215294	3223138	OPTC
NM_001003194	chr38	-	3744593	3754876	REN
NM_001025268	chr38	-	4669575	4716262	DSTYK
NM_001202488	chr38	-	5851832	5871373	EIF2D
NM_001081507	chr38	-	8826027	8937749	CDC73
NM_001252410	chr38	-	20669949	20691443	MGST3
NM_001003171	chr38	-	24267571	24270495	FCER1G
NM_001003084	chr38	+	24653358	24684966	SLAMF1
NM_001110766	chr38	-	25696406	25701694	FCER1A
NM_001130830	chr38	-	26329119	26332684	CD1B
NM_001128836	chr38	-	26341099	26344187	CD1C
NM_001128837	chr38	-	26395315	26398237	CD1A6
NM_001025622	chrX	+	379874	389084	SHOX
NM_001048122	chrX	-	1491087	1508570	ARSE
NM_001048124	chrX	+	9289471	9314879	TLR7
NM_001197031	chrX	+	10059775	10082009	RAB9A
NM_001114666	chrX	-	20498068	20508795	ARX
NM_001003343	chrX	-	26243436	28288323	DMD
NM_001003126	chrX	-	33006439	33055108	RPGR
NM_001003182	chrX	+	41149215	41152786	TIMP1
NM_001003059	chrX	-	42012029	42020803	SLC35A2
NM_001168461	chrX	-	42297698	42304349	FOXP3
NM_001048032	chrX	-	44915435	44945394	KDM5C
NM_001003201	chrX	-	58407336	58410934	IL2RG
NM_001003089	chrX	+	83550925	83551878	CLDN2
NM_001048125	chrX	-	120565481	120585912	IDS
NM_001003229	chrX	+	124373694	124377951	BGN
NM_001204756	chrX	+	124652483	124657230	SSR4
NM_001003177	chrX	+	124796176	124798000	AVPR2
NM_001197072	chrX	+	125018300	125031166	OPN1LW
NM_001003185	chrX	+	125185763	125190855	GDI1
NM_001271782	chrX	-	125872885	125899618	MPP1
NM_001003212	chrX	-	125917393	126063525	F8
NM_001271782	chrX	-	125872885	125899618	MPP1
NM_001003212	chrX	-	125917393	126063525	F8
