# Supplementary material for: Genome Aberrations in Canine Mammary Carcinomas and Their Detection in Cell-Free Plasma DNA
Source: PLoS One. 2013 Sep 30;8(9):e75485. doi: 10.1371/journal.pone.0075485 (PMC3787092; doi:10.1371/journal.pone.0075485)
Supplement: Table S3 — Chromosomal regions with detected copy number aberrations and a listing of refSeq annotated in these regions for T47. (XLSX) [file pone.0075485.s003.xlsx]

## Sheet: copy number variation
chromosome	start	end	log2
chr1	3227009	3274463	0.503842
chr1	3250737	3298191	0.464446
chr1	3274465	3321919	0.36609
chr1	3298193	3345647	0.360929
chr1	3321921	3369375	0.398239
chr1	3345649	3393103	0.482123
chr1	3369377	3416831	0.53844
chr1	3393105	3440559	0.464927
chr1	3416833	3464287	0.484992
chr1	3440561	3488015	0.578181
chr1	3464289	3511743	0.537066
chr1	3488017	3535471	0.477274
chr1	3511745	3559199	0.53906
chr1	3535473	3582927	0.529929
chr1	3559201	3606655	0.473238
chr1	3582929	3630383	0.359364
chr1	3630385	3677839	0.394688
chr1	3654113	3701567	0.466954
chr1	3677841	3725295	0.298513
chr1	3701569	3749023	0.299407
chr1	3725297	3772751	0.407526
chr1	3749025	3796479	0.386097
chr1	3915121	3962575	0.297789
chr1	3962577	4010031	0.475126
chr1	3986305	4033759	0.574942
chr1	4010033	4057487	0.412833
chr1	4033761	4081215	0.418353
chr1	4057489	4104943	0.591992
chr1	4081217	4128671	0.548984
chr1	4104945	4152399	0.33812
chr1	4128673	4176127	0.448831
chr1	4152401	4199855	0.437055
chr1	4176129	4223583	0.365287
chr1	4199857	4247311	0.406653
chr1	4223585	4271039	0.382699
chr1	4247313	4294767	0.445487
chr1	4271041	4318495	0.359748
chr1	4294769	4342223	0.4418
chr1	4318497	4365951	0.557244
chr1	4342225	4389679	0.40293
chr1	4365953	4413407	0.44367
chr1	4389681	4437135	0.493339
chr1	4413409	4460863	0.389436
chr1	4437137	4484591	0.455507
chr1	4460865	4508319	0.605408
chr1	4484593	4532047	0.512454
chr1	4508321	4555775	0.343653
chr1	4532049	4579503	0.384433
chr1	4555777	4603231	0.32617
chr1	4603233	4650687	0.421589
chr1	4626961	4674415	0.412339
chr1	4674417	4721871	0.418376
chr1	4698145	4745599	0.524349
chr1	4721873	4769327	0.497391
chr1	4745601	4793055	0.497955
chr1	4769329	4816783	0.614628
chr1	4793057	4840511	0.620463
chr1	4816785	4864239	0.579502
chr1	4840513	4887967	0.62759
chr1	4864241	4911695	0.57909
chr1	4887969	4935423	0.513284
chr1	4911697	4959151	0.534876
chr1	4935425	4982879	0.576171
chr1	4959153	5006607	0.518349
chr1	4982881	5030335	0.440831
chr1	5006609	5054063	0.43924
chr1	5030337	5077791	0.586802
chr1	5054065	5101519	0.528954
chr1	5077793	5125247	0.362963
chr1	5101521	5148975	0.447005
chr1	5125249	5172703	0.492946
chr1	5148977	5196431	0.430572
chr1	5172705	5220159	0.446464
chr1	5196433	5243887	0.344376
chr1	5243889	5291343	0.403986
chr1	5267617	5315071	0.508059
chr1	5291345	5338799	0.399044
chr1	5315073	5362527	0.400068
chr1	5338801	5386255	0.456738
chr1	5362529	5409983	0.57952
chr1	5386257	5433711	0.659083
chr1	5409985	5457439	0.624801
chr1	5433713	5481167	0.567316
chr1	5457441	5504895	0.47876
chr1	5481169	5528623	0.479228
chr1	5504897	5552351	0.351316
chr1	5528625	5576079	0.401551
chr1	5552353	5599807	0.463376
chr1	5599809	5647263	0.342106
chr1	5623537	5670991	0.551566
chr1	5647265	5694719	0.662166
chr1	5670993	5718447	0.495958
chr1	5694721	5742175	0.384909
chr1	5718449	5765903	0.568514
chr1	5742177	5789631	0.577884
chr1	5765905	5813359	0.475878
chr1	5789633	5837087	0.381525
chr1	5813361	5860815	0.392642
chr1	5837089	5884543	0.35736
chr1	5884545	5931999	0.353301
chr1	5908273	5955727	0.369172
chr1	5932001	5979455	0.336288
chr1	5955729	6003183	0.370584
chr1	5979457	6026911	0.360744
chr1	6050641	6098095	0.42991
chr1	6074369	6121823	0.570619
chr1	6098097	6145551	0.490617
chr1	6121825	6169279	0.392508
chr1	6145553	6193007	0.384351
chr1	6169281	6216735	0.464146
chr1	6193009	6240463	0.525325
chr1	6216737	6264191	0.531707
chr1	6240465	6287919	0.480599
chr1	6264193	6311647	0.4472
chr1	6287921	6335375	0.511508
chr1	6311649	6359103	0.489827
chr1	6335377	6382831	0.324884
chr1	6359105	6406559	0.362179
chr1	6382833	6430287	0.413441
chr1	6406561	6454015	0.393123
chr1	6430289	6477743	0.345788
chr1	6454017	6501471	0.363583
chr1	6477745	6525199	0.481418
chr1	6501473	6548927	0.549814
chr1	6525201	6572655	0.526546
chr1	6548929	6596383	0.539471
chr1	6572657	6620111	0.556927
chr1	6596385	6643839	0.447446
chr1	6620113	6667567	0.341047
chr1	6643841	6691295	0.378544
chr1	6667569	6715023	0.434255
chr1	6691297	6738751	0.415091
chr1	6715025	6762479	0.426467
chr1	6738753	6786207	0.468165
chr1	6762481	6809935	0.44889
chr1	6786209	6833663	0.354172
chr1	6809937	6857391	0.411362
chr1	6833665	6881119	0.490839
chr1	6857393	6904847	0.492003
chr1	6881121	6928575	0.508508
chr1	6904849	6952303	0.530277
chr1	6928577	6976031	0.552517
chr1	6952305	6999759	0.534142
chr1	6976033	7023487	0.552807
chr1	6999761	7047215	0.595834
chr1	7023489	7070943	0.504253
chr1	7047217	7094671	0.443639
chr1	7070945	7118399	0.423319
chr1	7094673	7142127	0.331839
chr1	7118401	7165855	0.465184
chr1	7142129	7189583	0.51195
chr1	7165857	7213311	0.491032
chr1	7189585	7237039	0.487664
chr1	7213313	7260767	0.395363
chr1	7237041	7284495	0.447156
chr1	7260769	7308223	0.475468
chr1	7284497	7331951	0.567617
chr1	7308225	7355679	0.608399
chr1	7331953	7379407	0.528161
chr1	7355681	7403135	0.478771
chr1	7379409	7426863	0.501134
chr1	7403137	7450591	0.498872
chr1	7426865	7474319	0.533229
chr1	7450593	7498047	0.509586
chr1	7474321	7521775	0.383776
chr1	7498049	7545503	0.514067
chr1	7521777	7569231	0.617362
chr1	7545505	7592959	0.610439
chr1	7569233	7616687	0.651883
chr1	7592961	7640415	0.451458
chr1	7616689	7664143	0.327516
chr1	7640417	7687871	0.446318
chr1	7664145	7711599	0.54276
chr1	7687873	7735327	0.520156
chr1	7711601	7759055	0.509165
chr1	7735329	7782783	0.492292
chr1	7759057	7806511	0.416209
chr1	7782785	7830239	0.368625
chr1	7806513	7853967	0.296035
chr1	7830241	7877695	0.337165
chr1	7853969	7901423	0.477185
chr1	7877697	7925151	0.554625
chr1	7901425	7948879	0.403975
chr1	7925153	7972607	0.415002
chr1	7948881	7996335	0.525995
chr1	7972609	8020063	0.477878
chr1	7996337	8043791	0.517221
chr1	8020065	8067519	0.501028
chr1	8043793	8091247	0.335847
chr1	8067521	8114975	0.295341
chr1	8091249	8138703	0.322703
chr1	8114977	8162431	0.350381
chr1	8138705	8186159	0.371181
chr1	8162433	8209887	0.464566
chr1	8186161	8233615	0.50492
chr1	8209889	8257343	0.492163
chr1	8233617	8281071	0.520588
chr1	8257345	8304799	0.501407
chr1	8281073	8328527	0.50723
chr1	8304801	8352255	0.48841
chr1	8328529	8375983	0.517446
chr1	8352257	8399711	0.581954
chr1	8375985	8423439	0.467492
chr1	8399713	8447167	0.388692
chr1	8423441	8470895	0.484933
chr1	8447169	8494623	0.476709
chr1	8470897	8518351	0.439671
chr1	8494625	8542079	0.435045
chr1	8518353	8565807	0.493571
chr1	8542081	8589535	0.591768
chr1	8565809	8613263	0.531731
chr1	8589537	8636991	0.550247
chr1	8613265	8660719	0.544706
chr1	8636993	8684447	0.40708
chr1	8660721	8708175	0.375228
chr1	8684449	8731903	0.431884
chr1	8708177	8755631	0.467282
chr1	8731905	8779359	0.459761
chr1	8755633	8803087	0.463842
chr1	8779361	8826815	0.501352
chr1	8803089	8850543	0.4848
chr1	8826817	8874271	0.458666
chr1	8850545	8897999	0.527456
chr1	8874273	8921727	0.63145
chr1	8898001	8945455	0.535374
chr1	8921729	8969183	0.457689
chr1	8945457	8992911	0.536725
chr1	8969185	9016639	0.497685
chr1	8992913	9040367	0.529211
chr1	9016641	9064095	0.528885
chr1	9040369	9087823	0.434968
chr1	9064097	9111551	0.441963
chr1	9087825	9135279	0.293294
chr1	9111553	9159007	0.341047
chr1	9135281	9182735	0.519218
chr1	9159009	9206463	0.486019
chr1	9182737	9230191	0.510003
chr1	9206465	9253919	0.43974
chr1	9230193	9277647	0.365974
chr1	9253921	9301375	0.455243
chr1	9277649	9325103	0.504783
chr1	9301377	9348831	0.516111
chr1	9325105	9372559	0.532078
chr1	9348833	9396287	0.434451
chr1	9372561	9420015	0.363945
chr1	9396289	9443743	0.48904
chr1	9420017	9467471	0.667403
chr1	9443745	9491199	0.666518
chr1	9467473	9514927	0.5325
chr1	9491201	9538655	0.510324
chr1	9514929	9562383	0.579725
chr1	9538657	9586111	0.609565
chr1	9562385	9609839	0.506952
chr1	9586113	9633567	0.442516
chr1	9609841	9657295	0.541518
chr1	9633569	9681023	0.641711
chr1	9657297	9704751	0.65257
chr1	9681025	9728479	0.652808
chr1	9704753	9752207	0.556415
chr1	9728481	9775935	0.394844
chr1	9752209	9799663	0.353214
chr1	9775937	9823391	0.445215
chr1	9799665	9847119	0.596716
chr1	9823393	9870847	0.551619
chr1	9847121	9894575	0.317215
chr1	9870849	9918303	0.402597
chr1	9894577	9942031	0.513521
chr1	9918305	9965759	0.431107
chr1	9942033	9989487	0.38405
chr1	9965761	10013215	0.359239
chr1	9989489	10036943	0.416996
chr1	10013217	10060671	0.414172
chr1	10036945	10084399	0.483101
chr1	10060673	10108127	0.602954
chr1	10084401	10131855	0.58561
chr1	10108129	10155583	0.540616
chr1	10131857	10179311	0.423482
chr1	10155585	10203039	0.334243
chr1	10179313	10226767	0.394987
chr1	10203041	10250495	0.468142
chr1	10226769	10274223	0.54334
chr1	10250497	10297951	0.461234
chr1	10274225	10321679	0.337045
chr1	10297953	10345407	0.45755
chr1	10321681	10369135	0.571493
chr1	10345409	10392863	0.437987
chr1	10369137	10416591	0.4692
chr1	10392865	10440319	0.632768
chr1	10416593	10464047	0.510469
chr1	10440321	10487775	0.510003
chr1	10464049	10511503	0.484117
chr1	10487777	10535231	0.338677
chr1	10511505	10558959	0.427374
chr1	10535233	10582687	0.489073
chr1	10558961	10606415	0.44727
chr1	10582689	10630143	0.552322
chr1	10606417	10653871	0.499522
chr1	10630145	10677599	0.420668
chr1	10653873	10701327	0.412616
chr1	10677601	10725055	0.388396
chr1	10701329	10748783	0.404237
chr1	10725057	10772511	0.415413
chr1	10748785	10796239	0.431016
chr1	10772513	10819967	0.456596
chr1	10796241	10843695	0.507547
chr1	10819969	10867423	0.465843
chr1	10843697	10891151	0.449187
chr1	10867425	10914879	0.468802
chr1	10891153	10938607	0.524005
chr1	10914881	10962335	0.552478
chr1	10938609	10986063	0.469101
chr1	10962337	11009791	0.425783
chr1	10986065	11033519	0.43601
chr1	11009793	11057247	0.45836
chr1	11033521	11080975	0.467225
chr1	11057249	11104703	0.491182
chr1	11080977	11128431	0.51534
chr1	11104705	11152159	0.530147
chr1	11128433	11175887	0.459419
chr1	11152161	11199615	0.329628
chr1	11175889	11223343	0.328015
chr1	11199617	11247071	0.440243
chr1	11223345	11270799	0.489833
chr1	11247073	11294527	0.477898
chr1	11270801	11318255	0.549767
chr1	11294529	11341983	0.55737
chr1	11318257	11365711	0.512743
chr1	11341985	11389439	0.492554
chr1	11365713	11413167	0.477697
chr1	11389441	11436895	0.511134
chr1	11413169	11460623	0.458252
chr1	11436897	11484351	0.383677
chr1	11460625	11508079	0.471178
chr1	11484353	11531807	0.478173
chr1	11508081	11555535	0.501686
chr1	11531809	11579263	0.530665
chr1	11555537	11602991	0.502907
chr1	11579265	11626719	0.550567
chr1	11602993	11650447	0.555869
chr1	11626721	11674175	0.504354
chr1	11650449	11697903	0.57339
chr1	11674177	11721631	0.553653
chr1	11697905	11745359	0.57489
chr1	11721633	11769087	0.523561
chr1	11745361	11792815	0.458218
chr1	11769089	11816543	0.481145
chr1	11792817	11840271	0.317052
chr1	11816545	11863999	0.419811
chr1	11840273	11887727	0.615225
chr1	11864001	11911455	0.455024
chr1	11887729	11935183	0.564805
chr1	11911457	11958911	0.6097
chr1	11935185	11982639	0.410241
chr1	11958913	12006367	0.423665
chr1	11982641	12030095	0.406841
chr1	12006369	12053823	0.349907
chr1	12030097	12077551	0.456019
chr1	12053825	12101279	0.52114
chr1	12077553	12125007	0.474485
chr1	12101281	12148735	0.415855
chr1	12125009	12172463	0.368129
chr1	12148737	12196191	0.485714
chr1	12172465	12219919	0.639014
chr1	12196193	12243647	0.618356
chr1	12219921	12267375	0.60036
chr1	12243649	12291103	0.453206
chr1	12267377	12314831	0.393311
chr1	12291105	12338559	0.502132
chr1	12314833	12362287	0.475201
chr1	12338561	12386015	0.425044
chr1	12362289	12409743	0.538299
chr1	12386017	12433471	0.538608
chr1	12409745	12457199	0.485891
chr1	12433473	12480927	0.540825
chr1	12457201	12504655	0.534232
chr1	12480929	12528383	0.577708
chr1	12504657	12552111	0.539301
chr1	12528385	12575839	0.426173
chr1	12552113	12599567	0.44248
chr1	12575841	12623295	0.556264
chr1	12599569	12647023	0.491374
chr1	12623297	12670751	0.38816
chr1	12647025	12694479	0.404687
chr1	12670753	12718207	0.349907
chr1	12694481	12741935	0.381388
chr1	12718209	12765663	0.417853
chr1	12741937	12789391	0.433072
chr1	12765665	12813119	0.61178
chr1	12789393	12836847	0.585701
chr1	12813121	12860575	0.594872
chr1	12836849	12884303	0.66743
chr1	12860577	12908031	0.492715
chr1	12884305	12931759	0.43478
chr1	12908033	12955487	0.490921
chr1	12931761	12979215	0.518897
chr1	12955489	13002943	0.435447
chr1	12979217	13026671	0.412566
chr1	13002945	13050399	0.450951
chr1	13026673	13074127	0.382248
chr1	13050401	13097855	0.318578
chr1	13074129	13121583	0.440632
chr1	13097857	13145311	0.568542
chr1	13121585	13169039	0.573825
chr1	13145313	13192767	0.487783
chr1	13169041	13216495	0.437774
chr1	13192769	13240223	0.477903
chr1	13216497	13263951	0.415874
chr1	13240225	13287679	0.470793
chr1	13263953	13311407	0.613688
chr1	13287681	13335135	0.462976
chr1	13311409	13358863	0.426642
chr1	13335137	13382591	0.494975
chr1	13358865	13406319	0.398974
chr1	13382593	13430047	0.421246
chr1	13406321	13453775	0.419188
chr1	13430049	13477503	0.307061
chr1	13453777	13501231	0.389617
chr1	13477505	13524959	0.427547
chr1	13501233	13548687	0.434386
chr1	13524961	13572415	0.489694
chr1	13548689	13596143	0.369238
chr1	13572417	13619871	0.374616
chr1	13596145	13643599	0.461932
chr1	13619873	13667327	0.364791
chr1	13643601	13691055	0.452232
chr1	13667329	13714783	0.600742
chr1	13691057	13738511	0.580002
chr1	13714785	13762239	0.469737
chr1	13738513	13785967	0.370731
chr1	13762241	13809695	0.403883
chr1	13785969	13833423	0.403658
chr1	13809697	13857151	0.399912
chr1	13833425	13880879	0.394395
chr1	13857153	13904607	0.402387
chr1	13880881	13928335	0.479039
chr1	13904609	13952063	0.544215
chr1	13928337	13975791	0.58804
chr1	13952065	13999519	0.635714
chr1	13975793	14023247	0.497249
chr1	13999521	14046975	0.464125
chr1	14023249	14070703	0.515137
chr1	14046977	14094431	0.32918
chr1	14118161	14165615	0.351557
chr1	14141889	14189343	0.484501
chr1	14165617	14213071	0.524028
chr1	14189345	14236799	0.501743
chr1	14213073	14260527	0.531333
chr1	14236801	14284255	0.502715
chr1	14260529	14307983	0.510329
chr1	14284257	14331711	0.480822
chr1	14307985	14355439	0.415278
chr1	14331713	14379167	0.500008
chr1	14355441	14402895	0.447873
chr1	14379169	14426623	0.341198
chr1	14402897	14450351	0.484574
chr1	14426625	14474079	0.583008
chr1	14450353	14497807	0.510086
chr1	14474081	14521535	0.483098
chr1	14497809	14545263	0.490773
chr1	14521537	14568991	0.501916
chr1	14545265	14592719	0.46487
chr1	14568993	14616447	0.553307
chr1	14592721	14640175	0.680232
chr1	14616449	14663903	0.63221
chr1	14640177	14687631	0.501167
chr1	14663905	14711359	0.422115
chr1	14687633	14735087	0.523514
chr1	14711361	14758815	0.490514
chr1	14735089	14782543	0.412738
chr1	14758817	14806271	0.499044
chr1	14782545	14829999	0.616914
chr1	14806273	14853727	0.575182
chr1	14830001	14877455	0.482269
chr1	14853729	14901183	0.50165
chr1	14877457	14924911	0.392398
chr1	14901185	14948639	0.471354
chr1	14924913	14972367	0.507885
chr1	14948641	14996095	0.525817
chr1	14972369	15019823	0.445493
chr1	14996097	15043551	0.425647
chr1	15019825	15067279	0.523769
chr1	15043553	15091007	0.594644
chr1	15067281	15114735	0.661746
chr1	15091009	15138463	0.495246
chr1	15114737	15162191	0.49467
chr1	15138465	15185919	0.419099
chr1	15162193	15209647	0.51313
chr1	15185921	15233375	0.60292
chr1	15209649	15257103	0.498804
chr1	15233377	15280831	0.656047
chr1	15257105	15304559	0.689381
chr1	15280833	15328287	0.533699
chr1	15304561	15352015	0.345137
chr1	15328289	15375743	0.417311
chr1	15352017	15399471	0.402156
chr1	15375745	15423199	0.443407
chr1	15399473	15446927	0.572867
chr1	15423201	15470655	0.529317
chr1	15446929	15494383	0.417757
chr1	15470657	15518111	0.43261
chr1	15494385	15541839	0.511076
chr1	15518113	15565567	0.492112
chr1	15541841	15589295	0.539499
chr1	15565569	15613023	0.463604
chr1	15589297	15636751	0.426327
chr1	15613025	15660479	0.468658
chr1	15636753	15684207	0.641189
chr1	15660481	15707935	0.771118
chr1	15684209	15731663	0.63275
chr1	15707937	15755391	0.519405
chr1	15731665	15779119	0.565546
chr1	15755393	15802847	0.508497
chr1	15779121	15826575	0.508869
chr1	15802849	15850303	0.517745
chr1	15826577	15874031	0.466606
chr1	15850305	15897759	0.431478
chr1	15897761	15945215	0.373346
chr1	15921489	15968943	0.633908
chr1	15945217	15992671	0.6824
chr1	15968945	16016399	0.511049
chr1	15992673	16040127	0.371222
chr1	16016401	16063855	0.375887
chr1	16040129	16087583	0.548905
chr1	16063857	16111311	0.519736
chr1	16087585	16135039	0.378781
chr1	16111313	16158767	0.332127
chr1	16135041	16182495	0.383434
chr1	16158769	16206223	0.47296
chr1	16182497	16229951	0.460454
chr1	16206225	16253679	0.49677
chr1	16229953	16277407	0.535512
chr1	16253681	16301135	0.524144
chr1	16277409	16324863	0.454899
chr1	16301137	16348591	0.415076
chr1	16324865	16372319	0.424738
chr1	16348593	16396047	0.366591
chr1	16372321	16419775	0.412303
chr1	16396049	16443503	0.578653
chr1	16419777	16467231	0.458357
chr1	16443505	16490959	0.34418
chr1	16467233	16514687	0.466981
chr1	16490961	16538415	0.638974
chr1	16514689	16562143	0.637095
chr1	16538417	16585871	0.520214
chr1	16562145	16609599	0.406982
chr1	16585873	16633327	0.374438
chr1	16609601	16657055	0.368524
chr1	16633329	16680783	0.429311
chr1	16657057	16704511	0.546171
chr1	16680785	16728239	0.372016
chr1	16704513	16751967	0.405794
chr1	16728241	16775695	0.510443
chr1	16751969	16799423	0.481107
chr1	16775697	16823151	0.493002
chr1	16799425	16846879	0.493287
chr1	16823153	16870607	0.472
chr1	16846881	16894335	0.484792
chr1	16870609	16918063	0.517213
chr1	16894337	16941791	0.531524
chr1	16918065	16965519	0.527168
chr1	16941793	16989247	0.460434
chr1	16965521	17012975	0.508124
chr1	16989249	17036703	0.430036
chr1	17012977	17060431	0.391015
chr1	17036705	17084159	0.422219
chr1	17060433	17107887	0.49955
chr1	17084161	17131615	0.611185
chr1	17107889	17155343	0.512154
chr1	17131617	17179071	0.462622
chr1	17155345	17202799	0.397085
chr1	17179073	17226527	0.315412
chr1	17202801	17250255	0.397896
chr1	17226529	17273983	0.551017
chr1	17250257	17297711	0.618043
chr1	17273985	17321439	0.433612
chr1	17297713	17345167	0.406949
chr1	17321441	17368895	0.433043
chr1	17345169	17392623	0.330615
chr1	17368897	17416351	0.548299
chr1	17392625	17440079	0.581081
chr1	17416353	17463807	0.459718
chr1	17440081	17487535	0.410229
chr1	17463809	17511263	0.364297
chr1	17487537	17534991	0.517604
chr1	17511265	17558719	0.54173
chr1	17534993	17582447	0.542741
chr1	17558721	17606175	0.520828
chr1	17582449	17629903	0.621265
chr1	17606177	17653631	0.625586
chr1	17629905	17677359	0.464658
chr1	17653633	17701087	0.476032
chr1	17677361	17724815	0.516075
chr1	17701089	17748543	0.615618
chr1	17724817	17772271	0.638288
chr1	17748545	17795999	0.540173
chr1	17772273	17819727	0.464069
chr1	17796001	17843455	0.414971
chr1	17819729	17867183	0.384899
chr1	17843457	17890911	0.42352
chr1	17867185	17914639	0.470353
chr1	17890913	17938367	0.469422
chr1	17914641	17962095	0.371427
chr1	17938369	17985823	0.333587
chr1	17962097	18009551	0.444888
chr1	17985825	18033279	0.491243
chr1	18009553	18057007	0.45395
chr1	18033281	18080735	0.470599
chr1	18057009	18104463	0.471272
chr1	18080737	18128191	0.463932
chr1	18104465	18151919	0.346917
chr1	18128193	18175647	0.388916
chr1	18151921	18199375	0.562706
chr1	18175649	18223103	0.449677
chr1	18199377	18246831	0.487815
chr1	18223105	18270559	0.57755
chr1	18246833	18294287	0.615849
chr1	18270561	18318015	0.527247
chr1	18294289	18341743	0.418827
chr1	18318017	18365471	0.496494
chr1	18341745	18389199	0.410728
chr1	18365473	18412927	0.432812
chr1	18389201	18436655	0.549506
chr1	18412929	18460383	0.570182
chr1	18436657	18484111	0.515452
chr1	18460385	18507839	0.5132
chr1	18484113	18531567	0.529858
chr1	18507841	18555295	0.547591
chr1	18531569	18579023	0.570696
chr1	18555297	18602751	0.461958
chr1	18579025	18626479	0.329006
chr1	18626481	18673935	0.329058
chr1	18650209	18697663	0.416839
chr1	18673937	18721391	0.52053
chr1	18697665	18745119	0.560089
chr1	18721393	18768847	0.493105
chr1	18745121	18792575	0.31303
chr1	18792577	18840031	0.515083
chr1	18816305	18863759	0.556987
chr1	18840033	18887487	0.535018
chr1	18863761	18911215	0.601949
chr1	18887489	18934943	0.457005
chr1	18911217	18958671	0.390048
chr1	18934945	18982399	0.551619
chr1	18958673	19006127	0.55582
chr1	18982401	19029855	0.408193
chr1	19006129	19053583	0.326581
chr1	19029857	19077311	0.32989
chr1	19053585	19101039	0.405989
chr1	19077313	19124767	0.373203
chr1	19101041	19148495	0.324836
chr1	19124769	19172223	0.497292
chr1	19148497	19195951	0.532657
chr1	19172225	19219679	0.458204
chr1	19195953	19243407	0.551771
chr1	19219681	19267135	0.502925
chr1	19243409	19290863	0.379741
chr1	19267137	19314591	0.445992
chr1	19290865	19338319	0.54828
chr1	19314593	19362047	0.578694
chr1	19385777	19433231	0.35001
chr1	19409505	19456959	0.400745
chr1	19433233	19480687	0.427683
chr1	19456961	19504415	0.439994
chr1	19480689	19528143	0.456523
chr1	19504417	19551871	0.461187
chr1	19528145	19575599	0.517537
chr1	19551873	19599327	0.587242
chr1	19575601	19623055	0.486791
chr1	19599329	19646783	0.457441
chr1	19623057	19670511	0.505719
chr1	19646785	19694239	0.524444
chr1	19670513	19717967	0.43352
chr1	19694241	19741695	0.433928
chr1	19717969	19765423	0.506356
chr1	19741697	19789151	0.465783
chr1	19765425	19812879	0.521283
chr1	19789153	19836607	0.511329
chr1	19812881	19860335	0.377848
chr1	19836609	19884063	0.432484
chr1	19860337	19907791	0.602455
chr1	19884065	19931519	0.650374
chr1	19907793	19955247	0.426546
chr1	19931521	19978975	0.397107
chr1	19955249	20002703	0.413509
chr1	19978977	20026431	0.412682
chr1	20002705	20050159	0.500028
chr1	20026433	20073887	0.370933
chr1	20050161	20097615	0.412606
chr1	20073889	20121343	0.510455
chr1	20097617	20145071	0.386649
chr1	20121345	20168799	0.328819
chr1	20145073	20192527	0.40706
chr1	20168801	20216255	0.404883
chr1	20192529	20239983	0.466906
chr1	20216257	20263711	0.66084
chr1	20239985	20287439	0.650723
chr1	20263713	20311167	0.53787
chr1	20287441	20334895	0.481396
chr1	20311169	20358623	0.497194
chr1	20334897	20382351	0.405469
chr1	20382353	20429807	0.420363
chr1	20406081	20453535	0.541972
chr1	20429809	20477263	0.462381
chr1	20453537	20500991	0.480779
chr1	20477265	20524719	0.433867
chr1	20500993	20548447	0.372312
chr1	20524721	20572175	0.408169
chr1	20548449	20595903	0.420635
chr1	20572177	20619631	0.444339
chr1	20595905	20643359	0.467296
chr1	20619633	20667087	0.394384
chr1	20643361	20690815	0.295549
chr1	20667089	20714543	0.457609
chr1	20690817	20738271	0.574541
chr1	20714545	20761999	0.38582
chr1	20738273	20785727	0.451342
chr1	20762001	20809455	0.528781
chr1	20785729	20833183	0.43229
chr1	20809457	20856911	0.388393
chr1	20833185	20880639	0.389168
chr1	20856913	20904367	0.50024
chr1	20880641	20928095	0.515146
chr1	20904369	20951823	0.316609
chr1	20951825	20999279	0.332232
chr1	20975553	21023007	0.422392
chr1	20999281	21046735	0.490565
chr1	21023009	21070463	0.524466
chr1	21046737	21094191	0.392743
chr1	21070465	21117919	0.39168
chr1	21094193	21141647	0.460743
chr1	21117921	21165375	0.33189
chr1	21141649	21189103	0.332495
chr1	21165377	21212831	0.415116
chr1	21189105	21236559	0.403305
chr1	21212833	21260287	0.406766
chr1	21236561	21284015	0.436721
chr1	21260289	21307743	0.394736
chr1	21284017	21331471	0.442207
chr1	21307745	21355199	0.444562
chr1	21331473	21378927	0.32617
chr1	21355201	21402655	0.381727
chr1	21378929	21426383	0.486395
chr1	21402657	21450111	0.486119
chr1	21426385	21473839	0.317138
chr1	21450113	21497567	0.34424
chr1	21473841	21521295	0.50854
chr1	21497569	21545023	0.334484
chr1	21521297	21568751	0.339642
chr1	21545025	21592479	0.425723
chr1	21568753	21616207	0.414031
chr1	21592481	21639935	0.478852
chr1	21616209	21663663	0.477954
chr1	21639937	21687391	0.437344
chr1	21663665	21711119	0.427509
chr1	21687393	21734847	0.504645
chr1	21711121	21758575	0.449173
chr1	21734849	21782303	0.424839
chr1	21758577	21806031	0.45599
chr1	21782305	21829759	0.414824
chr1	21806033	21853487	0.432318
chr1	21829761	21877215	0.478422
chr1	21853489	21900943	0.599442
chr1	21877217	21924671	0.612068
chr1	21900945	21948399	0.563269
chr1	21924673	21972127	0.661581
chr1	21948401	21995855	0.750897
chr1	21972129	22019583	0.653711
chr1	21995857	22043311	0.517017
chr1	22019585	22067039	0.448291
chr1	22043313	22090767	0.490706
chr1	22067041	22114495	0.454885
chr1	22090769	22138223	0.476348
chr1	22114497	22161951	0.499895
chr1	22138225	22185679	0.531137
chr1	22161953	22209407	0.47528
chr1	22185681	22233135	0.412667
chr1	22209409	22256863	0.498117
chr1	22233137	22280591	0.428076
chr1	22256865	22304319	0.407614
chr1	22280593	22328047	0.447576
chr1	22304321	22351775	0.422322
chr1	22328049	22375503	0.409363
chr1	22351777	22399231	0.514351
chr1	22375505	22422959	0.475836
chr1	22399233	22446687	0.430419
chr1	22422961	22470415	0.417997
chr1	22446689	22494143	0.441394
chr1	22470417	22517871	0.536789
chr1	22494145	22541599	0.442364
chr1	22517873	22565327	0.351186
chr1	22541601	22589055	0.316067
chr1	22565329	22612783	0.366738
chr1	22589057	22636511	0.520116
chr1	22612785	22660239	0.502041
chr1	22636513	22683967	0.610519
chr1	22660241	22707695	0.647416
chr1	22683969	22731423	0.535898
chr1	22707697	22755151	0.637117
chr1	22731425	22778879	0.610649
chr1	22755153	22802607	0.544887
chr1	22778881	22826335	0.511213
chr1	22802609	22850063	0.479867
chr1	22826337	22873791	0.344014
chr1	22873793	22921247	0.403244
chr1	22897521	22944975	0.38603
chr1	22944977	22992431	0.334795
chr1	22968705	23016159	0.473726
chr1	22992433	23039887	0.391688
chr1	23016161	23063615	0.422943
chr1	23039889	23087343	0.602161
chr1	23063617	23111071	0.415163
chr1	23087345	23134799	0.325686
chr1	23111073	23158527	0.402896
chr1	23134801	23182255	0.407099
chr1	23158529	23205983	0.395558
chr1	23182257	23229711	0.426821
chr1	23205985	23253439	0.424413
chr1	23229713	23277167	0.466337
chr1	23253441	23300895	0.561472
chr1	23277169	23324623	0.45718
chr1	23300897	23348351	0.42407
chr1	23324625	23372079	0.450197
chr1	23348353	23395807	0.402901
chr1	23372081	23419535	0.446666
chr1	23395809	23443263	0.460063
chr1	23419537	23466991	0.46905
chr1	23443265	23490719	0.550497
chr1	23466993	23514447	0.476435
chr1	23490721	23538175	0.364002
chr1	23514449	23561903	0.37281
chr1	23538177	23585631	0.441647
chr1	23561905	23609359	0.453705
chr1	23585633	23633087	0.413627
chr1	23609361	23656815	0.474465
chr1	23633089	23680543	0.365381
chr1	23680545	23727999	0.52326
chr1	23704273	23751727	0.583302
chr1	23728001	23775455	0.440294
chr1	23751729	23799183	0.400258
chr1	23775457	23822911	0.507827
chr1	23799185	23846639	0.657467
chr1	23822913	23870367	0.603819
chr1	23846641	23894095	0.52586
chr1	23870369	23917823	0.391013
chr1	23894097	23941551	0.326499
chr1	23917825	23965279	0.370244
chr1	23941553	23989007	0.455233
chr1	23965281	24012735	0.454487
chr1	23989009	24036463	0.412643
chr1	24012737	24060191	0.427594
chr1	24036465	24083919	0.628148
chr1	24060193	24107647	0.642135
chr1	24083921	24131375	0.418548
chr1	24131377	24178831	0.387887
chr1	24155105	24202559	0.462873
chr1	24226289	24273743	0.502191
chr1	24250017	24297471	0.56734
chr1	24273745	24321199	0.499636
chr1	24297473	24344927	0.445976
chr1	24321201	24368655	0.318744
chr1	24344929	24392383	0.30721
chr1	24392385	24439839	0.296385
chr1	24416113	24463567	0.398729
chr1	24439841	24487295	0.444253
chr1	24463569	24511023	0.356231
chr1	24487297	24534751	0.294646
chr1	24511025	24558479	0.443586
chr1	24534753	24582207	0.479228
chr1	24558481	24605935	0.440254
chr1	24582209	24629663	0.374092
chr1	24605937	24653391	0.416646
chr1	24629665	24677119	0.625081
chr1	24653393	24700847	0.687359
chr1	24677121	24724575	0.631985
chr1	24700849	24748303	0.498393
chr1	24724577	24772031	0.514322
chr1	24748305	24795759	0.566982
chr1	24772033	24819487	0.455544
chr1	24795761	24843215	0.457762
chr1	24819489	24866943	0.500326
chr1	24843217	24890671	0.490835
chr1	24866945	24914399	0.538793
chr1	24890673	24938127	0.530762
chr1	24914401	24961855	0.454477
chr1	24938129	24985583	0.48332
chr1	24961857	25009311	0.557607
chr1	24985585	25033039	0.443407
chr1	25009313	25056767	0.347955
chr1	25033041	25080495	0.431494
chr1	25056769	25104223	0.445078
chr1	25080497	25127951	0.463386
chr1	25104225	25151679	0.51853
chr1	25127953	25175407	0.423849
chr1	25151681	25199135	0.468438
chr1	25175409	25222863	0.511905
chr1	25199137	25246591	0.466738
chr1	25222865	25270319	0.43974
chr1	25246593	25294047	0.409446
chr1	25270321	25317775	0.426479
chr1	25294049	25341503	0.438961
chr1	25317777	25365231	0.416437
chr1	25341505	25388959	0.353636
chr1	25365233	25412687	0.421928
chr1	25388961	25436415	0.368218
chr1	25412689	25460143	0.404721
chr1	25436417	25483871	0.457036
chr1	25460145	25507599	0.416138
chr1	25483873	25531327	0.396369
chr1	25507601	25555055	0.34947
chr1	25531329	25578783	0.493674
chr1	25555057	25602511	0.461879
chr1	25578785	25626239	0.454555
chr1	25602513	25649967	0.517133
chr1	25626241	25673695	0.402148
chr1	25649969	25697423	0.437531
chr1	25673697	25721151	0.518257
chr1	25697425	25744879	0.459636
chr1	25721153	25768607	0.524575
chr1	25744881	25792335	0.519631
chr1	25768609	25816063	0.413704
chr1	25792337	25839791	0.442024
chr1	25816065	25863519	0.46413
chr1	25839793	25887247	0.395558
chr1	25863521	25910975	0.29123
chr1	25887249	25934703	0.395966
chr1	25910977	25958431	0.537066
chr1	25934705	25982159	0.476026
chr1	25958433	26005887	0.422153
chr1	25982161	26029615	0.46885
chr1	26005889	26053343	0.512864
chr1	26029617	26077071	0.442112
chr1	26053345	26100799	0.444164
chr1	26077073	26124527	0.494196
chr1	26100801	26148255	0.380656
chr1	26124529	26171983	0.29953
chr1	26148257	26195711	0.335651
chr1	26171985	26219439	0.460037
chr1	26195713	26243167	0.584091
chr1	26219441	26266895	0.562939
chr1	26243169	26290623	0.499953
chr1	26266897	26314351	0.446521
chr1	26290625	26338079	0.487022
chr1	26314353	26361807	0.555859
chr1	26338081	26385535	0.543119
chr1	26361809	26409263	0.442462
chr1	26385537	26432991	0.410796
chr1	26409265	26456719	0.449128
chr1	26432993	26480447	0.422067
chr1	26456721	26504175	0.433147
chr1	26480449	26527903	0.495441
chr1	26504177	26551631	0.483038
chr1	26527905	26575359	0.517204
chr1	26551633	26599087	0.457726
chr1	26575361	26622815	0.328772
chr1	26599089	26646543	0.385553
chr1	26670273	26717727	0.346129
chr1	26694001	26741455	0.311354
chr1	26788913	26836367	0.411392
chr1	26812641	26860095	0.539429
chr1	26836369	26883823	0.424592
chr1	26860097	26907551	0.396251
chr1	26883825	26931279	0.492619
chr1	26907553	26955007	0.497291
chr1	26931281	26978735	0.525425
chr1	26955009	27002463	0.483754
chr1	26978737	27026191	0.456518
chr1	27002465	27049919	0.412511
chr1	27026193	27073647	0.41465
chr1	27049921	27097375	0.501822
chr1	27073649	27121103	0.476382
chr1	27097377	27144831	0.552173
chr1	27121105	27168559	0.537066
chr1	27144833	27192287	0.372624
chr1	27168561	27216015	0.5218
chr1	27192289	27239743	0.72371
chr1	27216017	27263471	0.63064
chr1	27239745	27287199	0.418803
chr1	27263473	27310927	0.450744
chr1	27287201	27334655	0.476393
chr1	27310929	27358383	0.397477
chr1	27334657	27382111	0.356001
chr1	27358385	27405839	0.335038
chr1	27382113	27429567	0.317419
chr1	27405841	27453295	0.364864
chr1	27429569	27477023	0.381465
chr1	27453297	27500751	0.409954
chr1	27477025	27524479	0.491618
chr1	27500753	27548207	0.460361
chr1	27524481	27571935	0.299441
chr1	27571937	27619391	0.423975
chr1	27595665	27643119	0.626414
chr1	27619393	27666847	0.507959
chr1	27643121	27690575	0.431337
chr1	27666849	27714303	0.552173
chr1	27690577	27738031	0.408636
chr1	27714305	27761759	0.312307
chr1	27738033	27785487	0.439487
chr1	27761761	27809215	0.6143
chr1	27785489	27832943	0.588028
chr1	27809217	27856671	0.306047
chr1	27832945	27880399	0.401024
chr1	27856673	27904127	0.326662
chr1	27904129	27951583	0.526118
chr1	27927857	27975311	0.419402
chr1	27951585	27999039	0.397813
chr1	27975313	28022767	0.30229
chr1	27999041	28046495	0.292759
chr1	28022769	28070223	0.46748
chr1	28046497	28093951	0.381111
chr1	28070225	28117679	0.420825
chr1	28093953	28141407	0.512234
chr1	28117681	28165135	0.472489
chr1	28141409	28188863	0.527783
chr1	28165137	28212591	0.483627
chr1	28188865	28236319	0.386184
chr1	28212593	28260047	0.476871
chr1	28236321	28283775	0.632373
chr1	28260049	28307503	0.589215
chr1	28283777	28331231	0.378699
chr1	28307505	28354959	0.291361
chr1	28331233	28378687	0.465983
chr1	28354961	28402415	0.53525
chr1	28378689	28426143	0.499964
chr1	28402417	28449871	0.545369
chr1	28426145	28473599	0.63448
chr1	28449873	28497327	0.59
chr1	28473601	28521055	0.679004
chr1	28497329	28544783	0.632678
chr1	28521057	28568511	0.450466
chr1	28544785	28592239	0.461562
chr1	28568513	28615967	0.414766
chr1	28592241	28639695	0.297015
chr1	28639697	28687151	0.314674
chr1	28663425	28710879	0.544522
chr1	28687153	28734607	0.535464
chr1	28710881	28758335	0.453212
chr1	28734609	28782063	0.512905
chr1	28758337	28805791	0.638194
chr1	28782065	28829519	0.646664
chr1	28805793	28853247	0.467577
chr1	28829521	28876975	0.479595
chr1	28853249	28900703	0.483713
chr1	28876977	28924431	0.438153
chr1	28900705	28948159	0.538872
chr1	28924433	28971887	0.475053
chr1	28948161	28995615	0.473997
chr1	28971889	29019343	0.621243
chr1	28995617	29043071	0.614556
chr1	29019345	29066799	0.495545
chr1	29043073	29090527	0.511398
chr1	29066801	29114255	0.504505
chr1	29090529	29137983	0.487145
chr1	29114257	29161711	0.496785
chr1	29137985	29185439	0.529019
chr1	29161713	29209167	0.409069
chr1	29185441	29232895	0.380724
chr1	29209169	29256623	0.523385
chr1	29232897	29280351	0.451478
chr1	29256625	29304079	0.46955
chr1	29280353	29327807	0.577518
chr1	29304081	29351535	0.526942
chr1	29327809	29375263	0.462638
chr1	29351537	29398991	0.523985
chr1	29375265	29422719	0.620759
chr1	29398993	29446447	0.553683
chr1	29422721	29470175	0.565104
chr1	29446449	29493903	0.542327
chr1	29470177	29517631	0.418466
chr1	29493905	29541359	0.460963
chr1	29517633	29565087	0.555645
chr1	29541361	29588815	0.48978
chr1	29565089	29612543	0.456537
chr1	29588817	29636271	0.427461
chr1	29612545	29659999	0.397851
chr1	29636273	29683727	0.470135
chr1	29660001	29707455	0.443407
chr1	29683729	29731183	0.452177
chr1	29707457	29754911	0.418497
chr1	29731185	29778639	0.448086
chr1	29754913	29802367	0.536757
chr1	29778641	29826095	0.483684
chr1	29802369	29849823	0.438181
chr1	29826097	29873551	0.377613
chr1	29849825	29897279	0.312604
chr1	29873553	29921007	0.439583
chr1	29897281	29944735	0.476553
chr1	29921009	29968463	0.462737
chr1	29944737	29992191	0.528446
chr1	29968465	30015919	0.424053
chr1	29992193	30039647	0.347662
chr1	30015921	30063375	0.464498
chr1	30039649	30087103	0.518849
chr1	30063377	30110831	0.490245
chr1	30087105	30134559	0.502611
chr1	30110833	30158287	0.468751
chr1	30134561	30182015	0.451792
chr1	30158289	30205743	0.517334
chr1	30182017	30229471	0.524711
chr1	30205745	30253199	0.528263
chr1	30229473	30276927	0.463439
chr1	30253201	30300655	0.46436
chr1	30276929	30324383	0.630176
chr1	30300657	30348111	0.652853
chr1	30324385	30371839	0.501616
chr1	30348113	30395567	0.373866
chr1	30371841	30419295	0.381731
chr1	30395569	30443023	0.388578
chr1	30419297	30466751	0.426764
chr1	30443025	30490479	0.537066
chr1	30466753	30514207	0.490714
chr1	30490481	30537935	0.375165
chr1	30514209	30561663	0.345722
chr1	30537937	30585391	0.421014
chr1	30561665	30609119	0.527435
chr1	30585393	30632847	0.385513
chr1	30632849	30680303	0.313992
chr1	30656577	30704031	0.381208
chr1	30680305	30727759	0.561789
chr1	30704033	30751487	0.608959
chr1	30727761	30775215	0.46155
chr1	30751489	30798943	0.362782
chr1	30775217	30822671	0.345986
chr1	30798945	30846399	0.407576
chr1	30822673	30870127	0.389636
chr1	30846401	30893855	0.408375
chr1	30870129	30917583	0.488761
chr1	30893857	30941311	0.419523
chr1	30917585	30965039	0.403667
chr1	30941313	30988767	0.435591
chr1	30965041	31012495	0.460799
chr1	30988769	31036223	0.478669
chr1	31012497	31059951	0.469822
chr1	31036225	31083679	0.472455
chr1	31059953	31107407	0.479742
chr1	31083681	31131135	0.410826
chr1	31107409	31154863	0.364619
chr1	31131137	31178591	0.416572
chr1	31154865	31202319	0.39416
chr1	31178593	31226047	0.423222
chr1	31202321	31249775	0.548748
chr1	31226049	31273503	0.529066
chr1	31249777	31297231	0.480812
chr1	31273505	31320959	0.462977
chr1	31297233	31344687	0.405177
chr1	31320961	31368415	0.44673
chr1	31344689	31392143	0.467293
chr1	31368417	31415871	0.43073
chr1	31392145	31439599	0.483071
chr1	31415873	31463327	0.493674
chr1	31439601	31487055	0.525995
chr1	31463329	31510783	0.469355
chr1	31487057	31534511	0.44102
chr1	31510785	31558239	0.486131
chr1	31534513	31581967	0.409725
chr1	31558241	31605695	0.393816
chr1	31581969	31629423	0.475679
chr1	31605697	31653151	0.443371
chr1	31629425	31676879	0.421798
chr1	31653153	31700607	0.572049
chr1	31676881	31724335	0.577539
chr1	31700609	31748063	0.48656
chr1	31724337	31771791	0.533459
chr1	31748065	31795519	0.544755
chr1	31771793	31819247	0.582595
chr1	31795521	31842975	0.622131
chr1	31819249	31866703	0.470977
chr1	31842977	31890431	0.397314
chr1	31866705	31914159	0.499394
chr1	31890433	31937887	0.558477
chr1	31914161	31961615	0.479101
chr1	31937889	31985343	0.500019
chr1	31961617	32009071	0.577708
chr1	31985345	32032799	0.563494
chr1	32009073	32056527	0.496762
chr1	32032801	32080255	0.465405
chr1	32056529	32103983	0.536394
chr1	32080257	32127711	0.518977
chr1	32103985	32151439	0.408533
chr1	32151441	32198895	0.362736
chr1	32175169	32222623	0.595135
chr1	32198897	32246351	0.526995
chr1	32222625	32270079	0.451773
chr1	32246353	32293807	0.574156
chr1	32270081	32317535	0.529916
chr1	32293809	32341263	0.451416
chr1	32317537	32364991	0.472035
chr1	32341265	32388719	0.500724
chr1	32364993	32412447	0.435264
chr1	32388721	32436175	0.419704
chr1	32412449	32459903	0.337712
chr1	32436177	32483631	0.318177
chr1	32459905	32507359	0.374128
chr1	32483633	32531087	0.387584
chr1	32507361	32554815	0.535766
chr1	32531089	32578543	0.556091
chr1	32554817	32602271	0.370015
chr1	32578545	32625999	0.330847
chr1	32602273	32649727	0.373711
chr1	32626001	32673455	0.465019
chr1	32649729	32697183	0.469752
chr1	32673457	32720911	0.365164
chr1	32697185	32744639	0.441702
chr1	32720913	32768367	0.39683
chr1	32744641	32792095	0.367456
chr1	32768369	32815823	0.40427
chr1	32792097	32839551	0.434765
chr1	32815825	32863279	0.452015
chr1	32839553	32887007	0.441527
chr1	32863281	32910735	0.482767
chr1	32887009	32934463	0.396977
chr1	32910737	32958191	0.356144
chr1	32934465	32981919	0.514797
chr1	32958193	33005647	0.570081
chr1	32981921	33029375	0.415909
chr1	33005649	33053103	0.328147
chr1	33029377	33076831	0.338801
chr1	33053105	33100559	0.345603
chr1	33076833	33124287	0.429558
chr1	33100561	33148015	0.390225
chr1	33124289	33171743	0.430251
chr1	33148017	33195471	0.485259
chr1	33171745	33219199	0.322843
chr1	33195473	33242927	0.434688
chr1	33219201	33266655	0.549293
chr1	33242929	33290383	0.535902
chr1	33266657	33314111	0.608355
chr1	33290385	33337839	0.590647
chr1	33314113	33361567	0.641212
chr1	33337841	33385295	0.670129
chr1	33361569	33409023	0.52888
chr1	33385297	33432751	0.404149
chr1	33409025	33456479	0.459331
chr1	33432753	33480207	0.42121
chr1	33456481	33503935	0.366156
chr1	33480209	33527663	0.555367
chr1	33503937	33551391	0.40459
chr1	33527665	33575119	0.358445
chr1	33551393	33598847	0.473298
chr1	33575121	33622575	0.522687
chr1	33598849	33646303	0.604214
chr1	33622577	33670031	0.57955
chr1	33646305	33693759	0.572801
chr1	33670033	33717487	0.441994
chr1	33717489	33764943	0.303576
chr1	33741217	33788671	0.42991
chr1	33764945	33812399	0.355758
chr1	33788673	33836127	0.392496
chr1	33812401	33859855	0.486047
chr1	33836129	33883583	0.528799
chr1	33859857	33907311	0.564635
chr1	33883585	33931039	0.433342
chr1	33907313	33954767	0.443774
chr1	33931041	33978495	0.581735
chr1	33954769	34002223	0.360163
chr1	34002225	34049679	0.515371
chr1	34025953	34073407	0.626102
chr1	34049681	34097135	0.620058
chr1	34073409	34120863	0.546933
chr1	34097137	34144591	0.464701
chr1	34120865	34168319	0.563061
chr1	34144593	34192047	0.58914
chr1	34168321	34215775	0.529453
chr1	34192049	34239503	0.385063
chr1	34239505	34286959	0.443777
chr1	34263233	34310687	0.566761
chr1	34286961	34334415	0.448534
chr1	34358145	34405599	0.406068
chr1	34381873	34429327	0.483348
chr1	34405601	34453055	0.527445
chr1	34429329	34476783	0.435291
chr1	34453057	34500511	0.39928
chr1	34476785	34524239	0.562237
chr1	34500513	34547967	0.608269
chr1	34524241	34571695	0.553354
chr1	34547969	34595423	0.447141
chr1	34571697	34619151	0.31757
chr1	34595425	34642879	0.351095
chr1	34619153	34666607	0.331952
chr1	34642881	34690335	0.346853
chr1	34666609	34714063	0.329608
chr1	34714065	34761519	0.456146
chr1	34737793	34785247	0.511571
chr1	34761521	34808975	0.427359
chr1	34785249	34832703	0.432812
chr1	34808977	34856431	0.404863
chr1	34832705	34880159	0.456681
chr1	34856433	34903887	0.524628
chr1	34880161	34927615	0.518193
chr1	34903889	34951343	0.462833
chr1	34927617	34975071	0.494006
chr1	34951345	34998799	0.446464
chr1	34975073	35022527	0.441461
chr1	34998801	35046255	0.520665
chr1	35022529	35069983	0.424965
chr1	35046257	35093711	0.531241
chr1	35069985	35117439	0.523668
chr1	35093713	35141167	0.379163
chr1	35117441	35164895	0.34363
chr1	35141169	35188623	0.367008
chr1	35164897	35212351	0.392016
chr1	35188625	35236079	0.385931
chr1	35212353	35259807	0.43656
chr1	35236081	35283535	0.437531
chr1	35259809	35307263	0.41821
chr1	35283537	35330991	0.585782
chr1	35307265	35354719	0.681817
chr1	35330993	35378447	0.488972
chr1	35354721	35402175	0.417717
chr1	35378449	35425903	0.591399
chr1	35402177	35449631	0.630176
chr1	35425905	35473359	0.465262
chr1	35449633	35497087	0.361819
chr1	35473361	35520815	0.406884
chr1	35497089	35544543	0.45657
chr1	35520817	35568271	0.543528
chr1	35544545	35591999	0.598356
chr1	35568273	35615727	0.538383
chr1	35592001	35639455	0.379785
chr1	35639457	35686911	0.452177
chr1	35663185	35710639	0.55272
chr1	35686913	35734367	0.539516
chr1	35710641	35758095	0.430813
chr1	35734369	35781823	0.416307
chr1	35758097	35805551	0.645265
chr1	35781825	35829279	0.529453
chr1	35805553	35853007	0.393335
chr1	35829281	35876735	0.46582
chr1	35853009	35900463	0.489313
chr1	35876737	35924191	0.319836
chr1	35924193	35971647	0.38378
chr1	35947921	35995375	0.501743
chr1	35971649	36019103	0.655122
chr1	35995377	36042831	0.52564
chr1	36019105	36066559	0.342786
chr1	36042833	36090287	0.430714
chr1	36066561	36114015	0.420574
chr1	36090289	36137743	0.461807
chr1	36114017	36161471	0.595824
chr1	36137745	36185199	0.461337
chr1	36161473	36208927	0.31635
chr1	36185201	36232655	0.465924
chr1	36208929	36256383	0.631852
chr1	36232657	36280111	0.589589
chr1	36256385	36303839	0.508211
chr1	36280113	36327567	0.610145
chr1	36303841	36351295	0.727659
chr1	36327569	36375023	0.562489
chr1	36351297	36398751	0.533378
chr1	36375025	36422479	0.576573
chr1	36398753	36446207	0.626469
chr1	36422481	36469935	0.575649
chr1	36446209	36493663	0.465875
chr1	36469937	36517391	0.584445
chr1	36493665	36541119	0.654349
chr1	36517393	36564847	0.595434
chr1	36541121	36588575	0.561189
chr1	36564849	36612303	0.478173
chr1	36588577	36636031	0.504281
chr1	36612305	36659759	0.552753
chr1	36636033	36683487	0.438996
chr1	36659761	36707215	0.542913
chr1	36683489	36730943	0.60719
chr1	36707217	36754671	0.514388
chr1	36730945	36778399	0.332241
chr1	36778401	36825855	0.452871
chr1	36802129	36849583	0.493439
chr1	36825857	36873311	0.404202
chr1	36849585	36897039	0.426439
chr1	36873313	36920767	0.45784
chr1	36897041	36944495	0.419023
chr1	36920769	36968223	0.392879
chr1	36944497	36991951	0.53428
chr1	36968225	37015679	0.566293
chr1	36991953	37039407	0.502619
chr1	37015681	37063135	0.676937
chr1	37039409	37086863	0.720261
chr1	37063137	37110591	0.588715
chr1	37086865	37134319	0.466061
chr1	37110593	37158047	0.440205
chr1	37134321	37181775	0.551803
chr1	37158049	37205503	0.472739
chr1	37181777	37229231	0.3967
chr1	37205505	37252959	0.499083
chr1	37229233	37276687	0.556427
chr1	37252961	37300415	0.40203
chr1	37276689	37324143	0.48441
chr1	37300417	37347871	0.520752
chr1	37324145	37371599	0.358832
chr1	37347873	37395327	0.361816
chr1	37371601	37419055	0.466401
chr1	37395329	37442783	0.61594
chr1	37419057	37466511	0.561621
chr1	37442785	37490239	0.48607
chr1	37466513	37513967	0.665574
chr1	37490241	37537695	0.675101
chr1	37513969	37561423	0.544611
chr1	37537697	37585151	0.498236
chr1	37561425	37608879	0.512572
chr1	37585153	37632607	0.519993
chr1	37608881	37656335	0.522582
chr1	37632609	37680063	0.364062
chr1	37680065	37727519	0.405129
chr1	37703793	37751247	0.457339
chr1	37727521	37774975	0.529649
chr1	37751249	37798703	0.568573
chr1	37774977	37822431	0.499282
chr1	37798705	37846159	0.504026
chr1	37822433	37869887	0.48656
chr1	37846161	37893615	0.482919
chr1	37869889	37917343	0.492442
chr1	37893617	37941071	0.404821
chr1	37917345	37964799	0.420722
chr1	37941073	37988527	0.441884
chr1	37964801	38012255	0.421951
chr1	37988529	38035983	0.49317
chr1	38012257	38059711	0.549256
chr1	38035985	38083439	0.454145
chr1	38059713	38107167	0.430455
chr1	38083441	38130895	0.480067
chr1	38107169	38154623	0.422087
chr1	38130897	38178351	0.411756
chr1	38154625	38202079	0.488863
chr1	38178353	38225807	0.506844
chr1	38202081	38249535	0.542455
chr1	38225809	38273263	0.43395
chr1	38249537	38296991	0.388176
chr1	38273265	38320719	0.471976
chr1	38296993	38344447	0.488882
chr1	38320721	38368175	0.560863
chr1	38344449	38391903	0.61827
chr1	38368177	38415631	0.633431
chr1	38391905	38439359	0.494552
chr1	38415633	38463087	0.344125
chr1	38439361	38486815	0.354924
chr1	38463089	38510543	0.34013
chr1	38486817	38534271	0.35752
chr1	38510545	38557999	0.367141
chr1	38534273	38581727	0.424017
chr1	38558001	38605455	0.474225
chr1	38581729	38629183	0.527757
chr1	38605457	38652911	0.563389
chr1	38629185	38676639	0.47044
chr1	38652913	38700367	0.422554
chr1	38676641	38724095	0.341645
chr1	38724097	38771551	0.372016
chr1	38747825	38795279	0.412565
chr1	38771553	38819007	0.364563
chr1	38795281	38842735	0.417485
chr1	38819009	38866463	0.45549
chr1	38842737	38890191	0.56198
chr1	38866465	38913919	0.528746
chr1	38890193	38937647	0.411378
chr1	38913921	38961375	0.463792
chr1	38937649	38985103	0.46626
chr1	38961377	39008831	0.551259
chr1	38985105	39032559	0.571487
chr1	39008833	39056287	0.50756
chr1	39032561	39080015	0.454157
chr1	39056289	39103743	0.434687
chr1	39080017	39127471	0.59378
chr1	39103745	39151199	0.540349
chr1	39127473	39174927	0.403319
chr1	39151201	39198655	0.42807
chr1	39174929	39222383	0.47589
chr1	39198657	39246111	0.563489
chr1	39222385	39269839	0.508403
chr1	39246113	39293567	0.459862
chr1	39269841	39317295	0.573648
chr1	39293569	39341023	0.720071
chr1	39317297	39364751	0.629082
chr1	39341025	39388479	0.489342
chr1	39364753	39412207	0.451781
chr1	39388481	39435935	0.476988
chr1	39412209	39459663	0.546531
chr1	39435937	39483391	0.523824
chr1	39459665	39507119	0.485477
chr1	39483393	39530847	0.474289
chr1	39507121	39554575	0.474854
chr1	39530849	39578303	0.522216
chr1	39554577	39602031	0.445853
chr1	39578305	39625759	0.366865
chr1	39602033	39649487	0.420371
chr1	39625761	39673215	0.305922
chr1	39649489	39696943	0.345009
chr1	39673217	39720671	0.402243
chr1	39696945	39744399	0.523697
chr1	39720673	39768127	0.54696
chr1	39744401	39791855	0.417254
chr1	39768129	39815583	0.36758
chr1	39791857	39839311	0.385506
chr1	39815585	39863039	0.376602
chr1	39839313	39886767	0.455885
chr1	39863041	39910495	0.399957
chr1	39886769	39934223	0.300232
chr1	39910497	39957951	0.475201
chr1	39934225	39981679	0.471558
chr1	39957953	40005407	0.396812
chr1	39981681	40029135	0.304309
chr1	40029137	40076591	0.389859
chr1	40052865	40100319	0.43863
chr1	40076593	40124047	0.465394
chr1	40100321	40147775	0.405537
chr1	40124049	40171503	0.397964
chr1	40147777	40195231	0.504302
chr1	40171505	40218959	0.40555
chr1	40195233	40242687	0.381846
chr1	40218961	40266415	0.486485
chr1	40242689	40290143	0.414447
chr1	40290145	40337599	0.411134
chr1	40313873	40361327	0.664846
chr1	40337601	40385055	0.588344
chr1	40361329	40408783	0.476142
chr1	40385057	40432511	0.401234
chr1	40408785	40456239	0.557964
chr1	40432513	40479967	0.634446
chr1	40456241	40503695	0.54464
chr1	40479969	40527423	0.390777
chr1	40503697	40551151	0.384403
chr1	40527425	40574879	0.478669
chr1	40551153	40598607	0.443057
chr1	40574881	40622335	0.529012
chr1	40598609	40646063	0.5946
chr1	40622337	40669791	0.641915
chr1	40646065	40693519	0.53241
chr1	40669793	40717247	0.50632
chr1	40693521	40740975	0.571814
chr1	40717249	40764703	0.409249
chr1	40740977	40788431	0.425061
chr1	40764705	40812159	0.458818
chr1	40788433	40835887	0.572164
chr1	40812161	40859615	0.515124
chr1	40835889	40883343	0.42181
chr1	40859617	40907071	0.494631
chr1	40883345	40930799	0.584825
chr1	40907073	40954527	0.585437
chr1	40930801	40978255	0.538002
chr1	40954529	41001983	0.579259
chr1	40978257	41025711	0.599067
chr1	41001985	41049439	0.651816
chr1	41025713	41073167	0.634298
chr1	41049441	41096895	0.572613
chr1	41073169	41120623	0.551081
chr1	41096897	41144351	0.457325
chr1	41120625	41168079	0.484829
chr1	41144353	41191807	0.596567
chr1	41168081	41215535	0.525581
chr1	41191809	41239263	0.380707
chr1	41215537	41262991	0.385415
chr1	41239265	41286719	0.353466
chr1	41262993	41310447	0.330294
chr1	41286721	41334175	0.41823
chr1	41310449	41357903	0.440469
chr1	41334177	41381631	0.335672
chr1	41381633	41429087	0.337811
chr1	41405361	41452815	0.452571
chr1	41429089	41476543	0.398728
chr1	41452817	41500271	0.387108
chr1	41476545	41523999	0.437531
chr1	41500273	41547727	0.385063
chr1	41524001	41571455	0.363939
chr1	41547729	41595183	0.454922
chr1	41571457	41618911	0.471351
chr1	41595185	41642639	0.421686
chr1	41618913	41666367	0.341157
chr1	41642641	41690095	0.438323
chr1	41666369	41713823	0.515922
chr1	41690097	41737551	0.475401
chr1	41713825	41761279	0.396585
chr1	41737553	41785007	0.395459
chr1	41761281	41808735	0.488977
chr1	41785009	41832463	0.564256
chr1	41808737	41856191	0.524703
chr1	41832465	41879919	0.528184
chr1	41856193	41903647	0.461512
chr1	41879921	41927375	0.435378
chr1	41903649	41951103	0.522297
chr1	41927377	41974831	0.508911
chr1	41951105	41998559	0.485743
chr1	41974833	42022287	0.47539
chr1	41998561	42046015	0.440393
chr1	42022289	42069743	0.426359
chr1	42046017	42093471	0.410412
chr1	42069745	42117199	0.372588
chr1	42093473	42140927	0.506288
chr1	42117201	42164655	0.557905
chr1	42140929	42188383	0.355114
chr1	42164657	42212111	0.348137
chr1	42188385	42235839	0.406208
chr1	42212113	42259567	0.352517
chr1	42235841	42283295	0.392906
chr1	42259569	42307023	0.409225
chr1	42283297	42330751	0.374967
chr1	42307025	42354479	0.384712
chr1	42330753	42378207	0.499706
chr1	42354481	42401935	0.51566
chr1	42378209	42425663	0.375911
chr1	42401937	42449391	0.474799
chr1	42425665	42473119	0.556412
chr1	42449393	42496847	0.450473
chr1	42473121	42520575	0.450973
chr1	42496849	42544303	0.422013
chr1	42520577	42568031	0.417929
chr1	42544305	42591759	0.542533
chr1	42568033	42615487	0.594225
chr1	42591761	42639215	0.600894
chr1	42615489	42662943	0.548197
chr1	42639217	42686671	0.451436
chr1	42662945	42710399	0.458435
chr1	42686673	42734127	0.470781
chr1	42710401	42757855	0.469672
chr1	42734129	42781583	0.384031
chr1	42757857	42805311	0.302762
chr1	42781585	42829039	0.343031
chr1	42805313	42852767	0.351812
chr1	42829041	42876495	0.41503
chr1	42852769	42900223	0.401161
chr1	42876497	42923951	0.44252
chr1	42900225	42947679	0.543464
chr1	42923953	42971407	0.406146
chr1	42947681	42995135	0.380925
chr1	42971409	43018863	0.521591
chr1	42995137	43042591	0.537664
chr1	43018865	43066319	0.530951
chr1	43042593	43090047	0.603685
chr1	43066321	43113775	0.566428
chr1	43090049	43137503	0.474949
chr1	43113777	43161231	0.521202
chr1	43137505	43184959	0.579451
chr1	43161233	43208687	0.507887
chr1	43184961	43232415	0.482937
chr1	43208689	43256143	0.465447
chr1	43232417	43279871	0.401504
chr1	43256145	43303599	0.43211
chr1	43279873	43327327	0.476715
chr1	43303601	43351055	0.331845
chr1	43422241	43469695	0.290025
chr1	43493425	43540879	0.46019
chr1	43517153	43564607	0.397435
chr1	43540881	43588335	0.325598
chr1	43564609	43612063	0.404697
chr1	43588337	43635791	0.433484
chr1	43612065	43659519	0.418146
chr1	43635793	43683247	0.517131
chr1	43659521	43706975	0.400155
chr1	43683249	43730703	0.406406
chr1	43706977	43754431	0.498985
chr1	43730705	43778159	0.338893
chr1	43754433	43801887	0.425191
chr1	43778161	43825615	0.46685
chr1	43801889	43849343	0.387041
chr1	43825617	43873071	0.327211
chr1	43873073	43920527	0.32224
chr1	43896801	43944255	0.425892
chr1	43920529	43967983	0.302987
chr1	43944257	43991711	0.304913
chr1	43967985	44015439	0.399789
chr1	43991713	44039167	0.499429
chr1	44015441	44062895	0.396895
chr1	44062897	44110351	0.407252
chr1	44086625	44134079	0.467543
chr1	44110353	44157807	0.493081
chr1	44134081	44181535	0.484745
chr1	44157809	44205263	0.381635
chr1	44181537	44228991	0.38383
chr1	44205265	44252719	0.378394
chr1	44228993	44276447	0.471387
chr1	44252721	44300175	0.621215
chr1	44276449	44323903	0.605478
chr1	44300177	44347631	0.51151
chr1	44323905	44371359	0.479163
chr1	44347633	44395087	0.410067
chr1	44418817	44466271	0.296731
chr1	44442545	44489999	0.436537
chr1	44466273	44513727	0.462023
chr1	44490001	44537455	0.384463
chr1	44513729	44561183	0.377502
chr1	44537457	44584911	0.446226
chr1	44561185	44608639	0.430588
chr1	44584913	44632367	0.368344
chr1	44608641	44656095	0.33703
chr1	44632369	44679823	0.437787
chr1	44656097	44703551	0.45384
chr1	44679825	44727279	0.430315
chr1	44703553	44751007	0.437531
chr1	44727281	44774735	0.452358
chr1	44751009	44798463	0.467745
chr1	44774737	44822191	0.491552
chr1	44798465	44845919	0.419719
chr1	44822193	44869647	0.432333
chr1	44845921	44893375	0.467815
chr1	44869649	44917103	0.418007
chr1	44893377	44940831	0.437531
chr1	44917105	44964559	0.552834
chr1	44940833	44988287	0.64487
chr1	44964561	45012015	0.450283
chr1	44988289	45035743	0.371394
chr1	45012017	45059471	0.420002
chr1	45035745	45083199	0.313884
chr1	45059473	45106927	0.400573
chr1	45083201	45130655	0.487963
chr1	45106929	45154383	0.463609
chr1	45130657	45178111	0.543761
chr1	45154385	45201839	0.51322
chr1	45178113	45225567	0.520571
chr1	45201841	45249295	0.577114
chr1	45225569	45273023	0.514003
chr1	45249297	45296751	0.475972
chr1	45273025	45320479	0.39359
chr1	45296753	45344207	0.415465
chr1	45320481	45367935	0.628221
chr1	45344209	45391663	0.69873
chr1	45367937	45415391	0.573086
chr1	45391665	45439119	0.47924
chr1	45415393	45462847	0.527388
chr1	45439121	45486575	0.495334
chr1	45462849	45510303	0.399871
chr1	45486577	45534031	0.461036
chr1	45510305	45557759	0.484126
chr1	45534033	45581487	0.50907
chr1	45557761	45605215	0.703016
chr1	45581489	45628943	0.644547
chr1	45605217	45652671	0.561728
chr1	45628945	45676399	0.581667
chr1	45652673	45700127	0.454145
chr1	45676401	45723855	0.50081
chr1	45700129	45747583	0.49632
chr1	45723857	45771311	0.406861
chr1	45747585	45795039	0.590788
chr1	45771313	45818767	0.628839
chr1	45795041	45842495	0.439625
chr1	45818769	45866223	0.377751
chr1	45842497	45889951	0.497669
chr1	45866225	45913679	0.387375
chr1	45913681	45961135	0.343498
chr1	45937409	45984863	0.385256
chr1	45961137	46008591	0.457447
chr1	45984865	46032319	0.53881
chr1	46008593	46056047	0.526809
chr1	46032321	46079775	0.547034
chr1	46056049	46103503	0.513499
chr1	46079777	46127231	0.456146
chr1	46103505	46150959	0.485486
chr1	46127233	46174687	0.422764
chr1	46150961	46198415	0.336572
chr1	46174689	46222143	0.448746
chr1	46198417	46245871	0.461359
chr1	46222145	46269599	0.482547
chr1	46245873	46293327	0.497538
chr1	46269601	46317055	0.557672
chr1	46293329	46340783	0.549444
chr1	46317057	46364511	0.462427
chr1	46340785	46388239	0.583105
chr1	46364513	46411967	0.603328
chr1	46388241	46435695	0.56367
chr1	46411969	46459423	0.478173
chr1	46459425	46506879	0.317459
chr1	46483153	46530607	0.403008
chr1	46506881	46554335	0.297965
chr1	46578065	46625519	0.390538
chr1	46601793	46649247	0.571867
chr1	46625521	46672975	0.542552
chr1	46649249	46696703	0.584106
chr1	46672977	46720431	0.631012
chr1	46696705	46744159	0.466402
chr1	46720433	46767887	0.355737
chr1	46744161	46791615	0.345104
chr1	46767889	46815343	0.423485
chr1	46791617	46839071	0.467765
chr1	46815345	46862799	0.408262
chr1	46839073	46886527	0.40566
chr1	46862801	46910255	0.453232
chr1	46886529	46933983	0.477611
chr1	46910257	46957711	0.421372
chr1	46933985	46981439	0.462016
chr1	46957713	47005167	0.422254
chr1	46981441	47028895	0.41244
chr1	47005169	47052623	0.312807
chr1	47028897	47076351	0.395027
chr1	47052625	47100079	0.490403
chr1	47076353	47123807	0.41688
chr1	47100081	47147535	0.52712
chr1	47123809	47171263	0.482729
chr1	47147537	47194991	0.374103
chr1	47171265	47218719	0.439658
chr1	47194993	47242447	0.480546
chr1	47218721	47266175	0.461849
chr1	47242449	47289903	0.413782
chr1	47266177	47313631	0.390113
chr1	47289905	47337359	0.427762
chr1	47313633	47361087	0.398895
chr1	47361089	47408543	0.38749
chr1	47384817	47432271	0.408155
chr1	47408545	47455999	0.371998
chr1	47432273	47479727	0.530071
chr1	47456001	47503455	0.570824
chr1	47479729	47527183	0.504351
chr1	47503457	47550911	0.432914
chr1	47527185	47574639	0.329471
chr1	47598369	47645823	0.412105
chr1	47622097	47669551	0.522583
chr1	47645825	47693279	0.391013
chr1	47669553	47717007	0.358483
chr1	47693281	47740735	0.569051
chr1	47717009	47764463	0.546961
chr1	47740737	47788191	0.424919
chr1	47764465	47811919	0.435417
chr1	47788193	47835647	0.425183
chr1	47811921	47859375	0.292577
chr1	47859377	47906831	0.344796
chr1	47883105	47930559	0.525241
chr1	47906833	47954287	0.548608
chr1	47930561	47978015	0.447466
chr1	47954289	48001743	0.502043
chr1	47978017	48025471	0.500036
chr1	48001745	48049199	0.39556
chr1	48025473	48072927	0.363589
chr1	48049201	48096655	0.407971
chr1	48072929	48120383	0.466677
chr1	48096657	48144111	0.423997
chr1	48120385	48167839	0.503699
chr1	48144113	48191567	0.545633
chr1	48167841	48215295	0.455836
chr1	48191569	48239023	0.594225
chr1	48215297	48262751	0.61374
chr1	48239025	48286479	0.483742
chr1	48262753	48310207	0.550122
chr1	48286481	48333935	0.491469
chr1	48310209	48357663	0.484898
chr1	48333937	48381391	0.624251
chr1	48357665	48405119	0.534967
chr1	48381393	48428847	0.559361
chr1	48405121	48452575	0.670186
chr1	48428849	48476303	0.523862
chr1	48452577	48500031	0.560913
chr1	48476305	48523759	0.714793
chr1	48500033	48547487	0.60492
chr1	48523761	48571215	0.378741
chr1	48547489	48594943	0.35335
chr1	48571217	48618671	0.290525
chr1	48594945	48642399	0.293211
chr1	48618673	48666127	0.471818
chr1	48642401	48689855	0.558087
chr1	48666129	48713583	0.527473
chr1	48689857	48737311	0.515195
chr1	48713585	48761039	0.554115
chr1	48737313	48784767	0.55562
chr1	48761041	48808495	0.441349
chr1	48784769	48832223	0.357925
chr1	48808497	48855951	0.400531
chr1	48832225	48879679	0.493467
chr1	48855953	48903407	0.484528
chr1	48879681	48927135	0.365288
chr1	48903409	48950863	0.3958
chr1	48927137	48974591	0.49448
chr1	48950865	48998319	0.601999
chr1	48974593	49022047	0.449796
chr1	48998321	49045775	0.361463
chr1	49022049	49069503	0.485768
chr1	49045777	49093231	0.460296
chr1	49069505	49116959	0.398034
chr1	49093233	49140687	0.449819
chr1	49116961	49164415	0.529114
chr1	49140689	49188143	0.465915
chr1	49164417	49211871	0.432972
chr1	49188145	49235599	0.492483
chr1	49211873	49259327	0.434195
chr1	49259329	49306783	0.376996
chr1	49283057	49330511	0.506238
chr1	49306785	49354239	0.389712
chr1	49330513	49377967	0.329709
chr1	49354241	49401695	0.366667
chr1	49377969	49425423	0.4915
chr1	49401697	49449151	0.58758
chr1	49425425	49472879	0.461555
chr1	49449153	49496607	0.389817
chr1	49472881	49520335	0.480517
chr1	49496609	49544063	0.606531
chr1	49520337	49567791	0.62894
chr1	49544065	49591519	0.451899
chr1	49567793	49615247	0.326923
chr1	49591521	49638975	0.376783
chr1	49615249	49662703	0.553375
chr1	49638977	49686431	0.633223
chr1	49662705	49710159	0.402732
chr1	49710161	49757615	0.320454
chr1	49733889	49781343	0.309466
chr1	49757617	49805071	0.386419
chr1	49781345	49828799	0.368813
chr1	49805073	49852527	0.394703
chr1	49828801	49876255	0.511504
chr1	49852529	49899983	0.433125
chr1	49876257	49923711	0.456741
chr1	49899985	49947439	0.541801
chr1	49923713	49971167	0.500928
chr1	49947441	49994895	0.4701
chr1	49971169	50018623	0.488543
chr1	49994897	50042351	0.47544
chr1	50018625	50066079	0.416712
chr1	50042353	50089807	0.331057
chr1	50066081	50113535	0.48452
chr1	50089809	50137263	0.499192
chr1	50113537	50160991	0.406471
chr1	50137265	50184719	0.439925
chr1	50160993	50208447	0.458755
chr1	50184721	50232175	0.485192
chr1	50208449	50255903	0.435585
chr1	50232177	50279631	0.431508
chr1	50255905	50303359	0.397711
chr1	50327089	50374543	0.455784
chr1	50350817	50398271	0.402616
chr1	50374545	50421999	0.357491
chr1	50398273	50445727	0.384767
chr1	50422001	50469455	0.4544
chr1	50445729	50493183	0.565833
chr1	50469457	50516911	0.540276
chr1	50493185	50540639	0.448034
chr1	50516913	50564367	0.311191
chr1	50540641	50588095	0.429372
chr1	50564369	50611823	0.486571
chr1	50588097	50635551	0.36788
chr1	50611825	50659279	0.305471
chr1	50635553	50683007	0.351498
chr1	50659281	50706735	0.399418
chr1	50683009	50730463	0.413604
chr1	50706737	50754191	0.421718
chr1	50730465	50777919	0.46077
chr1	50754193	50801647	0.41376
chr1	50801649	50849103	0.318416
chr1	50825377	50872831	0.344002
chr1	50849105	50896559	0.349469
chr1	50872833	50920287	0.370362
chr1	50896561	50944015	0.303547
chr1	50920289	50967743	0.394643
chr1	50944017	50991471	0.41482
chr1	50967745	51015199	0.305497
chr1	50991473	51038927	0.305422
chr1	51015201	51062655	0.346599
chr1	51038929	51086383	0.413238
chr1	51062657	51110111	0.521765
chr1	51086385	51133839	0.526645
chr1	51110113	51157567	0.388845
chr1	51133841	51181295	0.331211
chr1	51157569	51205023	0.468666
chr1	51181297	51228751	0.519417
chr1	51205025	51252479	0.456146
chr1	51228753	51276207	0.343146
chr1	51252481	51299935	0.390693
chr1	51276209	51323663	0.543128
chr1	51299937	51347391	0.496709
chr1	51323665	51371119	0.462549
chr1	51347393	51394847	0.536728
chr1	51371121	51418575	0.508074
chr1	51394849	51442303	0.504288
chr1	51418577	51466031	0.565289
chr1	51442305	51489759	0.476517
chr1	51466033	51513487	0.37935
chr1	51489761	51537215	0.359458
chr1	51513489	51560943	0.372263
chr1	51537217	51584671	0.407611
chr1	51560945	51608399	0.433695
chr1	51584673	51632127	0.478173
chr1	51608401	51655855	0.529021
chr1	51632129	51679583	0.561704
chr1	51655857	51703311	0.558505
chr1	51679585	51727039	0.42847
chr1	51703313	51750767	0.298483
chr1	51727041	51774495	0.36027
chr1	51750769	51798223	0.467048
chr1	51774497	51821951	0.517619
chr1	51798225	51845679	0.469425
chr1	51821953	51869407	0.535898
chr1	51845681	51893135	0.616687
chr1	51869409	51916863	0.473426
chr1	51940593	51988047	0.38227
chr1	51964321	52011775	0.512313
chr1	51988049	52035503	0.519423
chr1	52011777	52059231	0.439806
chr1	52035505	52082959	0.353221
chr1	52059233	52106687	0.419268
chr1	52082961	52130415	0.450461
chr1	52106689	52154143	0.318123
chr1	52154145	52201599	0.458387
chr1	52177873	52225327	0.563674
chr1	52201601	52249055	0.370236
chr1	52225329	52272783	0.325462
chr1	52249057	52296511	0.352878
chr1	52272785	52320239	0.415134
chr1	52296513	52343967	0.434426
chr1	52343969	52391423	0.306401
chr1	52367697	52415151	0.384508
chr1	52391425	52438879	0.471814
chr1	52415153	52462607	0.539099
chr1	52438881	52486335	0.596284
chr1	52462609	52510063	0.52031
chr1	52486337	52533791	0.468895
chr1	52510065	52557519	0.501079
chr1	52533793	52581247	0.320983
chr1	52557521	52604975	0.34773
chr1	52581249	52628703	0.465589
[truncated: 39,752 more rows]

## Sheet: RefSeqGenes
name	chrom	strand	txStart	txEnd	name2
NM_001193298	chr1	+	8072683	8108427	CYB5A
NM_001002949	chr1	+	16743048	16909853	BCL2
NR_036669	chr1	-	17676281	17677005	PPIAP1
NM_001080724	chr1	+	19140843	19141842	MC4R
NM_001195771	chr1	-	19478807	19481925	PMAIP1
NM_001003312	chr1	-	20029182	20044726	SEC11C
NM_001003268	chr1	+	23067254	23423773	TCF4
NM_001003372	chr1	-	28714703	28736967	VNN1
NM_001252259	chr1	+	29938759	29975894	TBPL1
NM_001012395	chr1	+	38777103	39263723	UTRN
NM_001024635	chr1	-	43483537	43502447	LATS1
NM_001101833	chr1	-	48173744	48231143	NOX3
NM_001122602	chr1	+	52203895	52304596	IGF2R
NM_001003021	chr1	+	54844271	55000869	QKI
NM_001003092	chr1	-	57228891	57237728	T
NM_001177803	chr1	+	58876173	59035843	SMOC2
NM_001197156	chr1	-	59450687	59479766	THBS2
NM_001003332	chr1	+	61632414	61643805	PLN
NM_001002951	chr1	+	63994931	63996206	GJA1
NM_001003154	chr1	-	65458050	65817865	TRDN
NM_001252186	chr1	+	72994521	72999827	CTSL2
NM_001197157	chr1	-	75336507	75504191	DAPK1
NM_001256548	chr1	+	78555695	78567327	HNRNPK
NM_001003249	chr1	+	83802421	83996931	GNAQ
NM_001003204	chr1	-	91193245	91297764	TJP2
NM_001109958	chr1	-	91355666	91378319	FXN
NM_001003139	chr1	+	95964612	96044599	SLC1A1
NM_001003132	chr1	-	96566438	96570855	RLN1
NM_001003041	chr1	+	105551207	105554381	TNNI3
NM_001003331	chr1	-	106592495	106606489	ZNF331
NM_001013852	chr1	+	106636393	106637344	VN1R4
NM_001165879	chr1	+	108691776	108696178	KLK14
NM_001197158	chr1	+	108740501	108743780	KLK10
NM_001171773	chr1	+	108747688	108752689	KLK9
NM_001197163	chr1	+	108754819	108760279	KLK8
NM_001197165	chr1	+	108771219	108774343	KLK7
NM_001197166	chr1	+	108781688	108789385	KLK6
NM_001197167	chr1	+	108796270	108804096	KLK5
NM_001197169	chr1	+	108833501	108836975	KLK4
NM_001003284	chr1	-	108863121	108866361	KLK2
NM_001003262	chr1	+	108891048	108910255	KLK1
NM_001003350	chr1	-	109902853	109912340	FLT3LG
NM_001190429	chr1	+	110258667	110264451	NTF4
NM_001197033	chr1	+	110270318	110271493	LHB
NM_001024636	chr1	-	110306078	110307172	FTL
NM_001003011	chr1	-	110312434	110313918	BAX
NM_001003160	chr1	-	110321816	110332522	DHDH
NM_001047981	chr1	+	110405474	110422937	HSD17B14
NM_001251958	chr1	+	110575572	110579311	RPL18
NM_001003049	chr1	+	111135799	111146901	CRX
NM_001115012	chr1	-	111171331	111175440	SEPW1
NM_001003022	chr1	-	111838427	111919920	ARHGAP35
NM_001252412	chr1	+	112782530	112788031	SNRPD2
NM_001003256	chr1	-	112941416	112954090	VASP
NM_001013844	chr1	-	112979948	112984081	FOSB
NM_001003368	chr1	-	113395947	113396358	APOC2
NM_001197048	chr1	-	113410464	113412850	APOC1
NM_001097552	chr1	+	114604307	114620572	CEACAM23
NM_001097554	chr1	+	114637512	114648111	CEACAM24
NM_001113459	chr1	+	114661581	114672522	CAECAM1
NM_001097546	chr1	+	114704752	114726772	CEACAM28
NM_001097553	chr1	+	114704757	114726760	CEACAM30
NM_001097557	chr1	+	114794550	114809492	CEACAM1
NM_001003014	chr1	+	115251508	115254103	RABAC1
NM_001097552	chr1	-	115366831	115374164	CEACAM23
NM_001003309	chr1	+	115538140	115552350	TGFB1
NM_001006652	chr1	+	115726060	115741796	CYP2B6
NM_001048027	chr1	+	115809009	115815247	CYP2A7
NM_001037345	chr1	-	115840747	115846750	CYP2A13
NM_001003275	chr1	-	115911880	115920510	RAB4B
NM_001012340	chr1	+	116297439	116315357	AKT2
NM_001197117	chr1	+	119666321	119669486	TYROBP
NM_001003342	chr1	+	120013195	120025391	ATP4A
NM_001024642	chr1	+	120075785	120078977	KRTDAP
NM_001007140	chr1	-	120214047	120215104	HAMP
NM_001195142	chr1	-	120344684	120349031	FXYD1
NM_001025398	chr1	-	120412876	120419113	SCN1B
NM_001003008	chr1	+	121974059	122031890	RHPN2
NM_001048109	chr1	+	122118197	122141419	SLC7A9
NM_001003221	chr2	-	4754074	4804358	CREM
NM_001077439	chr2	-	10256685	10341871	GAD2
NM_001252346	chr2	-	13719005	13722880	COMMD3
NM_001025269	chr2	+	22195369	22215972	PTPLA
NM_001003148	chr2	+	22619019	22876740	CUBN
NM_001190410	chr2	+	25986659	26015182	SEPHS1
NM_001253720	chr2	+	26023908	26044727	LOC478000
NM_001253721	chr2	+	26073650	26091497	LOC478001
NM_001003211	chr2	+	32737611	32788030	IL2RA
NM_001003184	chr2	+	32993196	33011385	GDI2
NM_001012344	chr2	+	33507621	33532409	AKR1C3
NM_001109957	chr2	-	37548456	37556643	SLC23A1
NM_001252417	chr2	-	38304187	38369479	PFDN1
NM_001204095	chr2	+	38468098	38586987	ANKHD1
NM_001202524	chr2	+	38592552	38594490	EIF4EBP3
NM_001025397	chr2	+	45133965	45214042	SPINK5
NM_001252323	chr2	+	45380743	45385717	GPX8
NM_001247976	chr2	-	46570285	46571553	CDK2AP1
NM_001012397	chr2	-	52876051	52877323	HTR1A
NM_001003283	chr2	+	56399106	56399392	ATP1B1
NM_001003195	chr2	+	57373330	57418462	OCLN
NM_001003226	chr2	-	57469028	57509747	SMN
NM_001252133	chr2	+	59211026	59214795	BTF3
NM_001003051	chr2	-	61881387	61883900	CCL17
NM_001003173	chr2	-	62483189	62484199	MT1E
NM_001003149	chr2	-	62488002	62488902	MT1H
NM_001003150	chr2	-	62520851	62523438	MT4
NM_001003969	chr2	+	63116212	63145399	CES5A
NM_001003085	chr2	+	63156755	63186003	CES1
NM_001136502	chr2	-	63199336	63242565	SLC6A2
NM_001003362	chr2	-	74366507	74475019	EPB41
NM_001205212	chr2	-	74838917	74855106	RCC1
NR_038068	chr2	-	74863974	74866717	SNHG3
NM_001003101	chr2	-	76470557	76474302	HMGN2
NM_001114975	chr2	-	77028017	77041076	SEPN1
NM_001038648	chr2	-	77289114	77349517	TMEM57
NM_001048036	chr2	+	77358318	77394841	RHCE
NM_001003250	chr2	+	78558119	78569734	FUCA1
NM_001253906	chr2	-	78673771	78678176	RPL11
NM_001003025	chr2	+	78773211	78774339	ID3
NM_001003280	chr2	+	79090802	79092465	HTR1D
NM_001003254	chr2	-	80045251	80061916	CDC42
NM_001197137	chr2	-	80453595	80468819	ALPL
NM_001003321	chr2	+	81162313	81169563	DDOST
NM_001031819	chr2	+	82613795	82632671	TAS1R2
NM_001097547	chr2	-	83785360	83804180	PADI6
NM_001252217	chr2	+	84054658	84086379	SDHB
NM_001031633	chr2	+	84932265	84951816	CASP9
NM_001003220	chr2	-	86451127	86479288	PDPN
NM_001204929	chr2	-	88363460	88372550	APITD1
NM_001252291	chr3	-	3125988	3131416	SRP19
NM_001003141	chr3	-	5753085	6181303	FER
NM_001048117	chr3	-	16875155	16909675	ARSK
NM_001145214	chr3	-	28894033	28909762	CKMT2
NM_001048133	chr3	+	30752753	30917513	ARSB
NM_001002974	chr3	+	31369512	31635611	AP3B1
NM_001145991	chr3	-	32688583	32697471	F2RL1
NM_001003140	chr3	-	41851670	41935267	TJP1
NM_001114757	chr3	+	42654233	42663177	VIMP
NM_001097548	chr3	-	50456618	50518335	ST8SIA2
NM_001113455	chr3	+	54856476	54892906	ACAN
NM_001048022	chr3	-	55363897	55387088	RHCG
NM_001146034	chr3	-	55625255	55640354	ANPEP
NM_001252379	chr3	-	55668299	55726099	AP3S2
NM_001252380	chr3	-	55731701	55741601	C3H15orf38
NM_001003313	chr3	-	56801571	56841062	SEC11A
NM_001003099	chr3	-	57263236	57265921	RPS17
NM_001031815	chr3	-	63726781	63735023	HGFAC
NM_001003143	chr3	-	67355807	67403685	CD38
NM_001130833	chr3	+	71947406	71951435	ZNF518B
NM_001130837	chr3	+	72134062	72176478	WDR1
NM_001130835	chr3	+	72227604	72416757	SLC2A9
NM_001002955	chr3	+	74892529	74959371	RBM47
NM_001146143	chr3	+	76367908	76370278	TLR1
NM_001173127	chr3	+	76393974	76396398	TLR10
NM_001012646	chr3	+	86831803	86840170	CCKAR
NM_001145429	chr3	-	87302906	87315834	C3H4orf52
NM_001003286	chr3	+	94267667	94284327	TMED11
NM_001002934	chr3	-	94573131	94601412	PDE6B
NM_001012617	chr4	-	23724516	23736838	TACR2
NM_001197182	chr4	-	24707270	24709818	PRF1
NM_001010959	chr4	+	42435898	42438988	NKX2-5
NM_001253899	chr4	+	56201677	56206992	MED7
NM_001254715	chr4	+	56221919	56234965	HAVCR2
NM_001205114	chr4	+	56249952	56266985	HAVCR1
NM_001164454	chr4	-	61403963	61412303	GPX3
NM_001003123	chr4	-	70222467	70362105	GHR
NM_001031634	chr5	+	3740195	3746606	B3GAT1
NM_001003379	chr5	-	18409895	18421430	CD3E
NM_001252336	chr5	+	18807938	18813661	FXYD6
NM_001252337	chr5	+	18822028	18829117	FXYD2
NM_001003369	chr5	-	19749714	19751599	APOC3
NM_001048119	chr5	-	22333412	22347021	HTR3A
NM_001003110	chr5	+	22791200	22802738	DRD2
NM_001010950	chr5	-	22919394	23200591	NCAM1
NM_001003169	chr5	+	23994064	24004351	IL18
NM_001130828	chr5	-	27192732	27307661	ATM
NM_001003125	chr5	+	30142420	30156590	CASP4
NM_001077236	chr5	+	30171482	30185608	CASP12
NM_001002967	chr5	+	31958330	31966615	MMP3
NM_001242726	chr5	+	32196601	32204855	MMP7
NM_001048023	chr5	-	32303250	32320882	BIRC2
NM_001080725	chr5	-	32333880	32345790	BIRC3
NM_001003097	chr5	+	33594352	33607659	TEKT1
NM_001003083	chr5	-	34678673	34679655	GP1BA
NM_001159327	chr5	+	35234684	35240612	SLC2A4
NM_001205162	chr5	-	35380261	35387089	ZBTB4
NM_001205168	chr5	+	35469355	35476881	TNFSF12
NM_001205169	chr5	+	35478482	35480550	TNFSF13
NM_001251942	chr5	+	35491364	35496414	EIF4A1
NM_001003210	chr5	-	35557005	35560761	TP53
NM_001003207	chr5	+	35838279	35853510	GUCY2D
NM_001252400	chr5	-	36146420	36152544	RPL26
NM_001014281	chr5	-	37317091	37324175	RCVRN
NM_001077235	chr5	-	37690077	37717158	MYH8
NM_001076794	chr5	-	37737037	37760660	MYH4
NM_001113717	chr5	-	37775053	37799628	MYH1
NM_001076795	chr5	-	37804508	37829610	MYH2
NM_001113712	chr5	-	37908501	37930194	MYH3
NM_001002944	chr5	-	42885002	42908791	ADORA2B
NM_001082420	chr5	+	43466509	43474545	ALDH3A1
NM_001197083	chr5	+	44662652	44685553	SREBF1
NM_001127611	chr5	+	45177319	45196434	FLCN
NM_001242714	chr5	+	45850780	45861308	KCNJ12
NM_001025399	chr5	-	46199180	46262056	IL12RB2
NM_001024634	chr5	-	47690110	47755068	LEPR
NM_001167659	chr5	+	57502628	57513435	FAM151A
NM_001007126	chr5	-	58083735	58100402	DIO1
NM_001197159	chr5	+	58784126	58826756	SLC1A7
NM_001190744	chr5	-	59396105	59398658	TNFRSF18
NM_001048137	chr5	+	59422879	59424313	B3GALT6
NM_001031821	chr5	+	59504715	59507879	TAS1R3
NM_001252325	chr5	-	59621760	59651089	SSU72
NM_001003236	chr5	-	59780353	59818298	GNB1
NM_001135788	chr5	-	62819749	62935638	NPHP4
NM_001003197	chr5	-	64430752	64431993	SCAMPER
NM_001002999	chr5	+	65357101	65378480	CA6
NM_001014282	chr5	-	66692397	66693344	MC1R
NM_001048120	chr5	+	67531292	67559268	GALNS
NM_001100290	chr5	+	67689862	67698054	CYBA
NM_001197055	chr5	-	78509247	78512666	LOC479649
NM_001002940	chr5	-	84277733	84288514	PLA2G15
NM_001010952	chr5	+	84541294	84563234	SLC12A4
NM_001048121	chr5	-	85204147	85208679	HSF4
NM_001252345	chr5	-	85704652	85716970	CMTM1
NM_001252340	chr5	-	85717448	85734365	CKLF
NM_001003338	chr6	-	12784227	12821910	CYP3A26
NM_001003340	chr6	-	12784464	12821904	CYP3A12
NM_001190172	chr6	+	19283095	19301794	PDGFA
NM_001013418	chr6	+	34541323	34542650	TNP2
NM_001003391	chr6	+	40082453	40089474	PAM16
NM_001006650	chr6	+	41879345	41906885	PKD1
NM_001005260	chr6	+	42518906	42520868	LOC448801
NM_001097555	chr6	+	42546599	42548024	LOC100049001
NM_001003329	chr6	+	44467351	44469071	KCNA2
NM_001190488	chr6	-	68657023	69276367	LPHN2
NM_001252397	chr6	+	74718508	74738016	CRYZ
NM_001204812	chr6	-	74888181	75170051	TNNI3K
NM_001002958	chr6	+	77997100	78050886	PTGER3
NM_001003012	chr7	+	4517491	4523990	TNNT2
NM_001197160	chr7	+	17125385	17339165	XPR1
NM_001195512	chr7	+	35910663	35963515	KMO
NM_001003269	chr7	+	44523597	44772382	SSR2
NM_001252286	chr7	-	46124148	46125342	RPS27
NM_001003107	chr7	+	67801868	67839434	NPC1
NM_001003170	chr8	+	31528531	31542138	PTGER2
NM_001003356	chr8	-	53119224	53123336	NGB
NM_001003285	chr8	+	56364250	56519846	TSHR
NM_001003114	chr9	+	4530025	4536122	SGSH
NM_001003271	chr9	+	7565597	7602199	SRP68
NM_001252289	chr9	+	8295839	8308682	SUMO2
NM_001099943	chr9	+	8319187	8337203	HN1
NM_001002978	chr9	+	11348541	11351665	SOX9
NM_001082421	chr9	+	25152610	25158192	KRT12
NM_001013425	chr9	+	25192205	25196078	KRT10
NM_001110179	chr9	-	28852637	28861159	PHB
NM_001003024	chr9	-	37678226	37708890	TUBD1
NM_001005250	chr9	-	41001745	41003095	CCL4
NM_001005251	chr9	+	41014114	41015541	CCL3
NM_001003010	chr9	+	41137812	41144256	CCL5
NM_001014287	chr9	-	50644159	50645101	OR1E2
NM_001003189	chr9	-	52953168	52956967	LOC403829
NM_001003190	chr9	-	53042726	53045221	LCN1
NM_001005263	chr9	+	53342443	53361759	DBH
NM_001122854	chr9	+	57416128	57426889	PTGES
NM_001131049	chr9	-	58596880	58642323	DNM1
NM_001048084	chr10	+	25893768	25912155	CYB5R3
NM_001003038	chr10	-	27592878	27595253	MCHR1
NM_001252159	chr10	+	28805937	28812336	RPL3
NM_001110767	chr10	+	31135176	31194505	MYH9
NM_001122673	chr10	-	37028769	37146231	TXNRD1
NM_001003055	chr10	+	65037468	65210781	COMMD1
NM_001003153	chr10	-	67714743	67726067	RAB1A
NM_001003232	chr11	-	4969905	5001905	CANX
NM_001020807	chr11	+	5743341	5745960	PROP1
NM_001204337	chr11	-	8316298	8317015	TICAM2
NM_001204338	chr11	-	8346180	8360744	TMED7
NM_001013835	chr11	+	23335359	23337547	IL3
NM_001003245	chr11	+	23349544	23351839	CSF2
NM_001006950	chr11	-	23830383	23832185	IL5
NM_001003384	chr11	+	23963426	23966310	IL13
NM_001003159	chr11	+	23977612	23986459	IL4
NM_001168013	chr11	-	24150644	24153513	GDF9
NM_001048016	chr11	+	24320390	24368236	HSPA4
NM_001252408	chr11	-	25360426	25374291	SKP1
NM_001003063	chr11	-	25396018	25417744	PPP2CA
NM_001252133	chr11	+	28742860	28743790	BTF3
NM_001168345	chr11	+	28952706	28956602	LOC474694
NM_001252146	chr11	-	29097336	29127340	ETF1
NM_001205258	chr11	+	29777350	29809232	MATR3
NM_001194968	chr11	+	29919639	29931672	MLANA
NM_001003180	chr11	+	30238405	30275249	IL33
NM_001194966	chr11	+	36344711	36362565	TYRP1
NM_001003080	chr11	+	42065806	42066628	FTH1
NM_001252170	chr11	-	42189879	42193606	RPS6
NM_001135787	chr11	-	43696387	43696948	IFNB1
NM_001007130	chr11	-	43756920	43757484	IFNA8
NM_001007128	chr11	-	43756920	43757484	IFNA6
NM_001006647	chr11	-	43756920	43757484	IFNA5
NM_001006654	chr11	+	43892930	43893494	IFNA7
NM_001146269	chr11	-	44291166	44294328	CDKN2B
NM_001252281	chr11	-	52850507	52862134	NDUFB6
NM_001003355	chr11	-	53141393	53152254	APTX
NM_001252143	chr11	+	53184407	53195853	DNAJA1
NM_001003353	chr11	-	54257879	54287344	CNTFR
NM_001003968	chr11	-	54364273	54364974	CCL27
NM_001005256	chr11	-	54387088	54388590	CCL19
NM_001005258	chr11	-	54404489	54405173	CCL21
NM_001195688	chr11	-	55226367	55229644	ARHGEF39
NM_001145174	chr11	+	55234573	55240173	CA9
NM_001002985	chr11	+	55548199	55623693	RECK
NM_001003326	chr11	+	59310197	59316704	SEC61B
NM_001003361	chr11	+	60073079	60225202	INVS
NM_001017515	chr11	-	63594024	63594966	OR13F1
NM_001256444	chr11	-	63655353	63656316	COR13C13
NM_001204899	chr11	+	67868087	68015083	PALM2
NM_001205003	chr11	+	69264953	69291524	DNAJC25
NM_001172235	chr11	+	69469625	69503177	UGCG
NM_001199130	chr11	+	69913301	69974569	HSDL2
NM_001002997	chr11	-	70327297	70335586	SLC46A2
NM_001195149	chr11	-	72107499	72171280	TNC
NM_001002950	chr11	+	74385368	74396145	TLR4
NM_001142670	chr11	-	77297769	77311639	STOM
NM_001011723	chr12	+	5137040	5140595	DLA-DRA
NM_001014768	chr12	-	5155325	5252520	HLA-DRB1
NM_001011726	chr12	+	5224566	5230986	DLA-DQA1
NM_001048087	chr12	+	5537419	5549415	BRD2
NM_001048100	chr12	+	5667316	5670913	SLC39A7
NM_001048128	chr12	+	5674963	5678874	RING1
NM_001020808	chr12	-	5954905	5958144	BAK1
NM_001110768	chr12	-	20436193	20456837	RHAG
NM_001160299	chr12	+	23514969	23562883	FBXO9
NM_001002933	chr12	+	25519536	25625347	HCRTR2
NM_001003065	chr13	+	7754738	7792855	FZD6
NM_001005754	chr13	-	11095575	11335965	ANGPT1
NM_001048104	chr13	+	32387064	32634247	TG
NM_001048024	chr13	-	50374956	50416670	KDR
NM_001003086	chr13	-	62376067	62383740	CSN2
NM_001097551	chr13	+	62527828	62537055	ODAM
NM_001003070	chr14	-	11073412	11077825	LEP
NM_001003215	chr14	-	16594869	16692599	ABCB1
NM_001197142	chr14	-	21870506	22022208	CALCR
NM_001172544	chr14	+	23068635	23081201	PEG10
NM_001003130	chr14	+	46547627	46559265	AQP1
NM_001168688	chr14	+	58156980	58205629	TES
NM_001256439	chr15	+	20519789	20520728	COR11G5
NM_001256458	chr15	-	20615008	20615953	COR11G9
NM_001018035	chr15	+	56195192	56254848	GUCY1A3
NM_001018034	chr15	+	56286554	56332422	GUCY1B3
NM_001002930	chr15	-	62599896	62601149	NPY1R
NM_001003118	chr15	+	62624683	62626055	NPY5R
NM_001017516	chr16	-	8946958	8947912	cOR13M4
NM_001014769	chr16	+	12084872	12205150	HIPK2
NM_001003145	chr16	-	17957329	17990085	KCNH2
NM_001003158	chr16	+	18002494	18020576	NOS3
NM_001145071	chr16	-	39491309	39535633	DLC1
NM_001242717	chr16	-	47454293	47477799	KLKB1
NM_001003314	chr16	-	56224793	56232271	SPCS3
NM_001003366	chr16	+	61243178	61465552	MCPH1
NM_001164486	chr17	+	23412069	23450588	EPT1
NM_001195155	chr17	+	24060347	24072845	KHK
NM_001197145	chr17	+	38272648	38312577	TPC3
NM_001003248	chr17	-	40418495	40474210	PAX8
NM_001002935	chr17	+	41460938	41465425	CD8A
NM_001256535	chr17	+	47897566	47900030	LOC100687463
NM_001002945	chr17	-	47929769	47932451	REG3A
NM_001003290	chr17	+	55759380	55760269	TSHB
NM_001002938	chr17	-	62973342	62990352	CTSS
NM_001003325	chr18	-	8550929	8557420	SEC61G
NM_001003294	chr18	-	15689172	15720241	DLD
NM_001177734	chr18	+	23333531	23362545	CD36
NM_001002964	chr18	-	24320114	24397401	HGF
NM_001003138	chr18	+	35585196	35728282	SLC1A2
NM_001197022	chr18	-	35757519	35846096	CD44
NM_001002984	chr18	-	36402617	36442061	CAT
NM_001097544	chr18	+	38667100	38692590	PAX6
NM_001164506	chr18	-	41544227	41545825	C18H11orf31
NM_001048105	chr18	-	41563134	41583336	ZDHHC5
NM_001256446	chr18	+	42977976	42978942	COR12E4
NM_001013420	chr18	+	43031881	43032817	CFOLF1
NM_001256459	chr18	-	43149323	43150259	COR5L1
NM_001020810	chr18	+	44176692	44179855	DLA-79
NM_001017519	chr18	+	44605625	44606642	OR4S2
NM_001048106	chr18	+	45305510	45322540	MYBPC3
NM_001083367	chr18	+	45851166	45864357	ARHGAP1
NM_001197189	chr18	-	46638965	46643653	SLC35C1
NM_001025621	chr18	-	49037635	49046652	CTSD
NR_027327	chr18	-	49228073	49230776	H19
NM_001195403	chr18	-	49319981	49335046	IGF2
NM_001130093	chr18	-	49347097	49347975	INS
NM_001002966	chr18	-	49350177	49358344	TH
NM_001005757	chr18	-	51527952	51535734	CCND1
NM_001252295	chr18	-	52822422	52826817	NDUFS8
NM_001252167	chr18	-	52931172	52934194	GSTP1
NM_001003064	chr18	+	53088537	53091233	PPP1CA
NM_001194970	chr18	-	53773614	53784735	CCS
NM_001081508	chr18	+	55372068	55377066	MEN1
NM_001002936	chr18	-	55782336	55787322	ESRRA
NM_001031820	chr18	+	55807913	55817398	BAD
NM_001251947	chr18	-	56060401	56067490	OTUB1
NM_001252370	chr18	-	56074916	56076543	COX8A
NM_001197049	chr18	-	56267811	56325894	RTN3
NM_001193656	chr18	+	57495561	57498003	FTH1
NM_001097545	chr18	-	57498215	57509683	BEST1
NM_001003117	chr18	-	58161063	58169739	PGA
NM_001048107	chr18	+	58458901	58460104	GPR44
NM_001197188	chr19	-	4341106	4365902	IL15
NM_001003046	chr19	+	5283507	5290786	UCP1
NM_001003347	chr19	+	20650517	20659956	IL21
NM_001003305	chr19	+	20759464	20765079	IL2
NM_001013849	chr19	-	26189964	26199901	PROC
NM_001104959	chr19	-	26964607	27006572	GYPC
NM_001048108	chr19	-	28629044	29417097	CNTNAP5
NM_001242320	chr19	+	32913757	32915549	TMEM185B
NM_001002952	chr19	-	33006563	33083988	EPB41L5
NM_001197047	chr19	-	33665470	33670746	DBI
NM_001048026	chr19	-	41893757	41896848	CXCR4
NM_001252264	chr20	+	5920031	5932713	CNBP
NM_001252375	chr20	+	5949399	5975608	ISY1
NM_001142257	chr20	+	33335946	34108777	FHIT
NM_001168012	chr20	-	36711650	36756151	CCDC66
NM_001002998	chr20	+	40537918	40542749	TLR9
NM_001003068	chr20	-	42129454	42133249	GNAT1
NM_001033995	chr20	+	42809978	42813641	NICN1
NM_001033993	chr20	+	42815100	42819814	AMT
NM_001003273	chr20	+	42823861	42886502	RHOA
NM_001128095	chr20	-	47479131	47481952	UBA52
NM_001007123	chr20	+	49802556	49819037	AKAP8
NM_001003032	chr20	+	51418218	51426727	PRKACA
NM_001003216	chr20	+	55415021	55423348	STXBP2
NM_001038668	chr20	-	56349811	56410980	EMR1
NM_001003282	chr20	-	57120209	57122104	CAPS
NM_001127234	chr20	-	59909662	59911267	OAZ1
NM_001003074	chr21	+	3446322	3551637	PGR
NM_001003108	chr21	+	9535684	9546058	GPR83
NM_001271778	chr21	-	13399124	13463424	FOLH1
NM_001002941	chr21	-	13797069	13891317	TYR
NM_001195834	chr21	+	14656294	14689957	CTSC
NM_001003288	chr21	+	24140051	24163815	CLNS1A
NM_001165888	chr21	-	26037811	26046670	SERPINH1
NM_001003324	chr21	-	26489976	26514859	SPCS2
NM_001003047	chr21	+	27286479	27292418	UCP3
NM_001003048	chr21	+	27312117	27314848	UCP2
NM_001048018	chr21	-	29080794	29082707	IL18BP
NM_001083632	chr21	+	30573404	30574346	cOR51P3
NM_001256448	chr21	+	30775587	30776523	COR52J8
NM_001270884	chr21	-	31299399	31300888	LOC480784
NM_001270883	chr21	-	31299401	31300886	LOC609402
NM_001270884	chr21	-	31305512	31306975	LOC480784
NM_001270883	chr21	-	31305514	31306973	LOC609402
NM_001205190	chr21	+	31799879	31807097	TRIM6
NM_001205191	chr21	+	31831270	31850374	TRIM34
NM_001017521	chr21	+	32005253	32006234	cOR52P3
NM_001017522	chr21	+	32092243	32093203	cOR56B2
NM_001083631	chr21	+	32158410	32159373	cOR52N9
NM_001013846	chr21	+	32791954	32793308	CCKBR
NM_001013847	chr21	-	33109052	33114263	TPP1
NM_001017517	chr21	+	33697727	33698672	OR2D3
NM_001017439	chr21	-	34681692	34682637	cOR10A3
NM_001252225	chr21	+	35289162	35292125	RPL27A
NM_001003183	chr21	+	36660318	36662594	ADM
NM_001048019	chr21	-	36849142	36883181	RNF141
NM_001097982	chr21	-	37198978	37204069	ZBED5
NM_001003302	chr21	-	39607848	39610754	PTH
NM_001002948	chr21	+	40848266	40851062	CALCB
NM_001134976	chr21	+	40866546	40870349	CRSP-3
NM_001002947	chr21	-	40997648	41001430	CRSP-2
NM_001003266	chr21	+	41104821	41107932	CALCA
NM_001003113	chr21	+	43465141	43506504	KCNC1
NM_001197191	chr21	-	43739336	43757824	TPH1
NM_001003050	chr21	+	43854613	43857778	SAA1
NM_001271795	chr21	+	44035768	44081067	LDHC
NM_001168413	chr21	+	47104424	47175116	ANO5
NM_001168414	chr21	+	47206673	47245387	SLC17A6
NM_001195609	chr21	-	47599254	47606525	SVIP
NM_001195607	chr21	-	47618245	47631703	CCDC179
NM_001002975	chr21	-	51385774	51386908	BDNF
NM_001005759	chr21	-	53514534	53530364	GIF
NM_001003172	chr21	+	53629789	53636551	MS4A2
NM_001048028	chr21	+	53902026	53913462	MS4A1
NM_001011558	chr23	-	33851689	33931074	SLCO2A1
NM_001003179	chr24	+	8348115	8389374	RRBP1
NM_001113716	chr24	-	23641260	23644451	DEFB127
NM_001003000	chr24	-	23855393	23919355	DEFB122
NM_001003072	chr24	-	24114655	24165794	BCL2L1
NM_001251946	chr24	+	25101317	25135106	MAPRE1
NM_001171749	chr24	-	27525490	27560608	CPNE1
NM_001171748	chr24	-	27548195	27560591	RBM12
NM_001171749	chr24	-	27525490	27560608	CPNE1
NM_001171748	chr24	-	27548195	27560591	RBM12
NM_001113171	chr24	-	35542819	35545196	SLPI
NM_001109915	chr24	+	36159487	36165646	CTSA
NM_001003219	chr24	+	36250657	36257514	MMP9
NM_001002982	chr24	+	36349161	36359421	CD40
NM_001114853	chr24	+	39414387	39414960	IL29L
NM_001197052	chr24	-	45185905	45274803	BMP7
NM_001197171	chr24	+	49699827	49715611	COL9A3
NM_001002937	chr25	+	12540126	12546333	HMGB1
NM_001014276	chr25	-	18288302	18366570	SGCG
NM_001145981	chr25	-	21376489	21426448	MPHOSPH8
NM_001025619	chr25	+	23545336	23596407	CLCN3
NM_001195843	chr25	+	33684038	33785862	ADRA1A
NM_001197119	chr26	-	5902784	6101579	TMEM132C
NM_001145231	chr26	+	9751275	9752364	GPR81
NM_001135126	chr26	-	26667792	26669854	GAL3ST1
NM_001007141	chr26	+	27914320	27985765	SLC5A1
NM_001004074	chr26	-	32426958	32432523	COMT
NM_001110800	chr26	-	34077999	34197331	MAPK1
NM_001256457	chr27	-	3068399	3069338	COR6C13
NM_001256498	chr27	+	3112606	3113542	COR6C47
NM_001017533	chr27	+	3203907	3204870	cOR9K3
NM_001251949	chr27	-	4910007	4913488	PFDN5
NM_001014277	chr27	+	5341863	5350185	KRT76
NM_001003392	chr27	+	5425744	5430755	KRT1
NM_001003386	chr27	+	5451448	5458087	KRT2
NM_001197029	chr27	+	5540425	5548698	KRT71
NM_001003227	chr27	-	5949969	5957895	NR4A1
NM_001003007	chr27	+	6544238	6562635	CELA1
NM_001252399	chr27	-	7930439	7953617	TMBIM6
NM_001195147	chr27	+	8749358	8762733	ADCY6
NM_001003129	chr27	+	8908492	8910507	LALBA
NM_001003199	chr27	-	9631858	9652208	PFKM
NM_001006951	chr27	+	9768510	9799248	COL2A1
NM_001099944	chr27	+	10004266	10026556	RAPGEF3
NM_001003303	chr27	+	22794223	22807745	PTHLH
NM_001197312	chr27	-	23044907	23101517	PPFIBP1
NM_001197311	chr27	-	23624451	23631014	MED21
NM_001197313	chr27	-	23686427	23697875	FGFR1OP2
NM_001197314	chr27	+	23718082	23745706	ASUN
NM_001002973	chr27	+	24475787	24480605	BHLHE41
NM_001252164	chr27	+	28490087	28512536	LDHB
NM_001003233	chr27	-	29318990	29323477	IAPP
NM_001166047	chr27	-	29434517	29495166	SLCO1B3
NM_001008719	chr27	+	35617205	35895655	GRIN2B
NM_001002957	chr27	-	36629112	36630259	CDKN1B
NM_001145496	chr27	+	37756451	37757423	TAS2R42
NM_001145503	chr27	+	37765556	37766495	CAFA-T2R67
NM_001145507	chr27	+	37809626	37810676	CAFA-T2R43
NM_001145501	chr27	+	37872599	37873544	CAFA-T2R12
NM_001145497	chr27	+	37893004	37893973	TAS2R10
NM_001145502	chr27	+	37915878	37916817	TAS2R7
NM_001003127	chr27	+	38060670	38083144	CSDA
NM_001002986	chr27	+	38163582	38172558	KLRA1
NM_001048035	chr27	-	38720055	38725568	KLRD1
NM_001003380	chr27	+	40090203	40099888	AICDA
NM_001003308	chr27	-	40326321	40456764	SLC2A3
NM_001048020	chr27	+	40698309	40726022	CD163
NM_001197054	chr27	-	41182886	41186268	TPI1
NM_001003004	chr27	-	41204298	41210131	GNB3
NM_001003252	chr27	-	41232331	41278926	CD4
NM_001003142	chr27	-	41496849	41498752	GAPDH
NM_001002932	chr27	+	41865032	42002562	VWF
NM_001006645	chr27	-	42838914	42840715	KCNA5
NM_001003322	chr27	-	45301502	45326239	SLC6A12
NM_001252035	chr27	-	47163587	47165322	MAPK3
NM_001251938	chr27	-	48376717	48416464	BID
NM_001128097	chr28	+	5894100	5901729	CXCL12
NM_001197099	chr28	-	6945075	6976159	RET
NM_001258339	chr28	+	10800218	10818531	O3FAR1
NM_001136565	chr28	+	11208360	11480054	PLCE1
NM_001003081	chr28	+	15667012	15736252	ABCC2
NM_001270851	chr28	-	32948279	32997174	MCMBP
NM_001003336	chr28	-	34303543	34406406	FGFR2
NM_001006651	chr29	-	3026452	3245934	PRKDC
NM_001205115	chr29	+	3309601	3360039	UBE2V2
NM_001097981	chr29	-	4156088	4158610	SNAI2
NM_001003040	chr29	+	9131752	9141674	RP1
NM_001003318	chr29	+	13956564	14044708	RAB2A
NM_001003196	chr29	-	14969837	14997038	ASPH
NM_001014278	chr29	-	18834707	18837148	CRH
NM_001190428	chr29	+	19347394	19417583	SGK3
NM_001195666	chr29	+	20819628	21199287	C29H8orf34
NM_001048115	chr29	+	21804274	21884335	SULF1
NM_001003267	chr29	-	22670253	22704319	TRAM1
NM_001003247	chr29	+	24248153	24604148	KCNB2
NM_001252227	chr29	-	24880512	24883866	RPL7
NM_001048138	chr29	-	29383390	29421473	IL7
NM_001002953	chr29	-	30184048	30186972	HEY1
NM_001145171	chr29	-	34862215	34871707	CA1
NM_001145172	chr29	+	34938763	34949157	CA3
NM_001145170	chr29	+	34962796	34978881	CA2
NM_001003030	chr29	-	35752879	35896148	CNGB3
NM_001003251	chr30	-	10245557	10248171	SRP14
NM_001003043	chr30	+	10831576	10866143	RAD51
NM_001204235	chr30	+	11852230	11858678	JMJD7
NM_001204236	chr30	+	11861238	11869210	PLA2G4B
NM_001252268	chr30	+	13527896	13529647	SERF2
NM_001003312	chr30	-	14327222	14327360	SEC11C
NM_001003122	chr30	+	14547768	14579947	DUOX1
NM_001003237	chr30	+	18548009	18598380	FGF7
NM_001008715	chr30	-	19948491	19979307	CYP19A1
NM_001048130	chr30	-	23625711	23680833	RAB27A
NM_001002961	chr30	-	28169277	28202677	ANXA2
NM_001003276	chr30	+	33195422	33213004	RAB11A
NM_001048094	chr30	+	33677306	33753681	MAP2K1
NM_001252409	chr30	-	33761011	33765929	RPL4
NM_001170829	chr30	+	34239835	34353623	SMAD3
NM_001011888	chr30	-	35239269	35257098	CLN6
NM_001003013	chr30	-	35736280	35773330	ANP32A
NM_001103218	chr30	+	35945947	35977553	NOX5
NM_001003112	chr30	-	37374728	37420561	UACA
NM_001008720	chr30	+	40815980	40821668	CYP1A2
NM_001006601	chr31	-	24370269	24632182	APP
NM_001195140	chr31	+	31626859	31651713	SLC5A3
NM_001197096	chr32	-	25611088	25919527	PPP3CA
NM_001097541	chr32	-	27735080	27811189	TACR3
NM_001048116	chr32	-	36559991	36639742	ARSJ
NM_001003188	chr32	-	41197217	41327197	PDE5A
NM_001080721	chr33	-	16362224	16405776	CD47
NM_001127498	chr33	-	25944358	25961351	B4GALT4
NM_001003147	chr33	-	26217454	26241699	CD80
NM_001012736	chr33	-	26345267	26353171	COX17
NM_001003146	chr33	+	28297981	28359808	CD86
NM_001081509	chr33	+	28447782	28474253	CASR
NM_001168460	chr33	-	29386786	29531282	ADCY5
NM_001251944	chr33	-	31960395	31982864	FYTTD1
NM_001003111	chr33	-	32248853	32270631	TFRC
NM_001031630	chr34	+	14294247	14312664	TERT
NM_001128100	chr34	-	19864192	19950477	ABCC5
NM_001080901	chr34	-	22165618	22171852	CRYGS
NM_001003307	chr34	-	23071464	23072894	SST
NM_001003293	chr34	+	29134783	29142272	IL12A
NM_001003091	chr36	-	28285703	28521589	PDE1A
NM_001002959	chr37	-	3729202	3734286	MSTN
NM_001044749	chr37	+	12837961	12901195	AOH2
NM_001048132	chr37	+	12913575	12992220	AOH3
NM_001048029	chr37	+	13390930	13401705	CASP8
NM_001252263	chr37	-	14200436	14229590	SUMO1
NM_001003087	chr37	+	15503725	15532665	CD28
NM_001003106	chr37	+	15647522	15653685	CTLA4
NM_001002972	chr37	+	15712684	15733269	ICOS
NM_001113169	chr37	-	19424610	19433182	CRYGD
NM_001082600	chr37	-	19431480	19433266	CRYGC
NM_001110799	chr37	-	19440506	19442526	CRYGB
NM_001113170	chr37	-	19453415	19455248	CRYGA
NM_001252139	chr37	-	26037861	26066934	PECR
NM_001003151	chr37	+	27838679	27844091	CXCR2
NM_001013850	chr37	-	27943591	27948045	AAMP
NM_001013851	chr37	+	28038734	28046993	SLC11A1
NM_001012394	chr37	+	28933164	28939546	DES
NM_001173478	chr37	+	28947554	29004692	SPEG
NM_001012343	chr37	+	33879437	33897019	CLN8
NM_001003056	chr38	+	3215294	3223138	OPTC
NM_001003194	chr38	-	3744593	3754876	REN
NM_001025268	chr38	-	4669575	4716262	DSTYK
NM_001202488	chr38	-	5851832	5871373	EIF2D
NM_001081507	chr38	-	8826027	8937749	CDC73
NM_001252410	chr38	-	20669949	20691443	MGST3
NM_001003171	chr38	-	24267571	24270495	FCER1G
NM_001003084	chr38	+	24653358	24684966	SLAMF1
NM_001110766	chr38	-	25696406	25701694	FCER1A
NM_001130830	chr38	-	26329119	26332684	CD1B
NM_001128836	chr38	-	26341099	26344187	CD1C
NM_001252262	chrX	+	21693331	21694374	LOC491788
NM_001003343	chrX	-	26243436	28288323	DMD
NM_001197186	chrX	+	38693528	38907457	KDM6A
NM_001014770	chrX	+	57008109	57439951	EDA
NM_001003201	chrX	-	58407336	58410934	IL2RG
NM_001013834	chrX	+	80267541	80272547	PLP1
NM_001003075	chrX	-	90812306	90841873	IL13RA2
NM_001003357	chrX	+	108177628	108214917	HPRT1
NM_001048125	chrX	-	120565481	120585912	IDS
NM_001003185	chrX	+	125185763	125190855	GDI1
NM_001003212	chrX	-	125917393	126063525	F8
NM_001033512	chrX	+	126066788	126084918	FUNDC2
NM_001195154	chrX	-	126283951	126306552	CLIC2
