# Supplementary material for: Genome Aberrations in Canine Mammary Carcinomas and Their Detection in Cell-Free Plasma DNA
Source: PLoS One. 2013 Sep 30;8(9):e75485. doi: 10.1371/journal.pone.0075485 (PMC3787092; doi:10.1371/journal.pone.0075485)
Supplement: Table S4 — Chromosomal regions with detected copy number aberrations and a listing of refSeq annotated in these regions for T49. (XLSX) [file pone.0075485.s004.xlsx]

## Sheet: copy number variation
chromosome	start	end	log2
chr1	3132361	3170329	-0.335551
chr1	3853753	3891721	0.428056
chr1	3872737	3910705	0.398174
chr1	3910705	3948673	0.34333
chr1	4024609	4062577	0.344087
chr1	4100545	4138513	0.439981
chr1	4480225	4518193	0.353964
chr1	5828089	5866057	0.338527
chr1	7688521	7726489	-0.417301
chr1	7707505	7745473	-0.325732
chr1	8751625	8789593	-0.354565
chr1	9624889	9662857	-0.356754
chr1	9643873	9681841	-0.3223
chr1	10004569	10042537	-0.321438
chr1	10023553	10061521	-0.338553
chr1	12111793	12149761	-0.324883
chr1	13364737	13402705	-0.334572
chr1	13630513	13668481	-0.36196
chr1	13649497	13687465	-0.346813
chr1	13915273	13953241	-0.464748
chr1	14048161	14086129	-0.378085
chr1	14067145	14105113	-0.366005
chr1	17294425	17332393	0.35337
chr1	17313409	17351377	0.369949
chr1	17522233	17560201	0.326766
chr1	17541217	17579185	0.336707
chr1	17579185	17617153	-0.334964
chr1	17598169	17636137	-0.363443
chr1	21755665	21793633	0.398616
chr1	21964489	22002457	-0.332001
chr1	27223057	27261025	-0.345105
chr1	32082961	32120929	-0.362066
chr1	35196337	35234305	-0.331942
chr1	35595001	35632969	-0.343036
chr1	35708905	35746873	-0.330491
chr1	35803825	35841793	-0.386495
chr1	35822809	35860777	-0.323264
chr1	36373345	36411313	-0.37313
chr1	36430297	36468265	-0.385874
chr1	38518537	38556505	-0.377959
chr1	38537521	38575489	-0.395977
chr1	41688865	41726833	-0.330491
chr1	45732457	45770425	-0.330164
chr1	46036201	46074169	-0.377565
chr1	46529785	46567753	-0.361443
chr1	46700641	46738609	-0.336059
chr1	46719625	46757593	-0.448434
chr1	48086473	48124441	-0.328845
chr1	50497441	50535409	0.399459
chr1	50554393	50592361	0.364699
chr1	54237289	54275257	-0.340074
chr1	54844777	54882745	-0.320021
chr1	54920713	54958681	-0.332276
chr1	54939697	54977665	-0.331893
chr1	57635425	57673393	0.327566
chr1	58015105	58053073	0.375608
chr1	58185961	58223929	0.323583
chr1	58622593	58660561	0.4443
chr1	58641577	58679545	0.535252
chr1	58660561	58698529	0.383561
chr1	59419921	59457889	0.404844
chr1	59438905	59476873	0.446674
chr1	60179281	60217249	-0.444743
chr1	60198265	60236233	-0.346987
chr1	62893993	62931961	-0.342685
chr1	62912977	62950945	-0.363346
chr1	63140785	63178753	-0.37423
chr1	64393729	64431697	-0.324616
chr1	64412713	64450681	-0.463847
chr1	64564585	64602553	-0.341057
chr1	65475817	65513785	-0.396886
chr1	68171545	68209513	-0.33681
chr1	68190529	68228497	-0.334863
chr1	68209513	68247481	-0.328762
chr1	68418337	68456305	-0.340074
chr1	69082777	69120745	-0.358358
chr1	70012993	70050961	-0.345576
chr1	70354705	70392673	-0.414625
chr1	70829305	70867273	-0.329298
chr1	71246953	71284921	0.364889
chr1	72158185	72196153	0.478325
chr1	72936529	72974497	-0.332623
chr1	73126369	73164337	-0.380283
chr1	73145353	73183321	-0.322143
chr1	74721025	74758993	0.386062
chr1	76581457	76619425	-0.412805
chr1	76752313	76790281	-0.349027
chr1	77018089	77056057	-0.425979
chr1	78612745	78650713	-0.346162
chr1	78764617	78802585	-0.32343
chr1	80321305	80359273	-0.385687
chr1	80340289	80378257	-0.396343
chr1	87041641	87079609	-0.366399
chr1	89338705	89376673	-0.366193
chr1	94957969	94995937	-0.336643
chr1	94976953	95014921	-0.321358
chr1	95166793	95204761	-0.323803
chr1	96419737	96457705	-0.477134
chr1	96438721	96476689	-0.373382
chr1	96533641	96571609	-0.374554
chr1	98223217	98261185	0.359616
chr1	98242201	98280169	0.421696
chr1	98337121	98375089	0.380313
chr1	99647017	99684985	0.474666
chr1	99666001	99703969	0.381707
chr1	99684985	99722953	0.352086
chr1	99703969	99741937	0.347651
chr1	99760921	99798889	0.478325
chr1	99779905	99817873	0.392669
chr1	100387393	100425361	0.361404
chr1	100824025	100861993	-0.395805
chr1	100994881	101032849	0.347885
chr1	101545417	101583385	0.349619
chr1	101678305	101716273	0.333457
chr1	104658793	104696761	-0.329237
chr1	104829649	104867617	0.332839
chr1	105266281	105304249	0.360864
chr1	105361201	105399169	0.370328
chr1	105475105	105513073	0.351638
chr1	105494089	105532057	0.358982
chr1	105551041	105589009	0.4153
chr1	106101577	106139545	0.357389
chr1	106120561	106158529	0.40223
chr1	106139545	106177513	0.483678
chr1	106709065	106747033	-0.321668
chr1	106785001	106822969	-0.327172
chr1	106917889	106955857	-0.476506
chr1	107050777	107088745	-0.380887
chr1	107069761	107107729	-0.481869
chr1	107791153	107829121	-0.328716
chr1	108474577	108512545	0.343249
chr1	110885545	110923513	0.386383
chr1	110980465	111018433	0.365501
chr1	111493033	111531001	0.492663
chr1	111549985	111587953	0.367408
chr1	111815761	111853729	0.357467
chr1	113220577	113258545	0.406359
chr1	114986089	115024057	0.342684
chr1	115099993	115137961	0.369707
chr1	115289833	115327801	0.608431
chr1	115422721	115460689	0.426795
chr1	115441705	115479673	0.32418
chr1	115460689	115498657	0.432223
chr1	115479673	115517641	0.326384
chr1	115897321	115935289	0.372524
chr1	116637697	116675665	0.325693
chr1	116884489	116922457	0.346651
chr1	116903473	116941441	0.413262
chr1	117340105	117378073	0.320229
chr1	117814705	117852673	0.383198
chr1	118194385	118232353	-0.320498
chr1	118251337	118289305	-0.341436
chr1	118308289	118346257	-0.37357
chr1	118327273	118365241	-0.383125
chr1	119276473	119314441	-0.355428
chr1	120016849	120054817	0.523897
chr1	120320593	120358561	0.341429
chr1	120396529	120434497	0.322473
chr1	120415513	120453481	0.323394
chr1	120833161	120871129	0.333827
chr1	121364713	121402681	0.53296
chr1	121630489	121668457	0.433643
chr1	121649473	121687441	0.382975
chr1	121668457	121706425	0.388487
chr1	121801345	121839313	0.36101
chr1	123244129	123282097	0.348272
chr1	123263113	123301081	0.423782
chr1	123358033	123396001	0.351413
chr1	124250281	124288249	0.378885
chr1	124383169	124421137	0.350692
chr1	124402153	124440121	0.597414
chr1	124478089	124516057	-0.321275
chr1	124497073	124535041	-0.421155
chr1	124686913	124724881	0.321139
chr1	124705897	124743865	0.392587
chr2	2999473	3037441	-0.468162
chr2	3075409	3113377	-0.373424
chr2	3132361	3170329	-0.369277
chr2	3151345	3189313	-0.397259
chr2	3246265	3284233	-0.327328
chr2	3360169	3398137	-0.353503
chr2	3398137	3436105	-0.372425
chr2	3417121	3455089	-0.394607
chr2	4195465	4233433	-0.353717
chr2	6283705	6321673	-0.341942
chr2	6758305	6796273	-0.34599
chr2	7119001	7156969	-0.346805
chr2	7270873	7308841	-0.387999
chr2	7859377	7897345	-0.332394
chr2	7878361	7916329	-0.589215
chr2	7897345	7935313	-0.436179
chr2	7935313	7973281	0.355928
chr2	8125153	8163121	0.363328
chr2	8201089	8239057	-0.345974
chr2	8277025	8314993	0.342607
chr2	8296009	8333977	-0.491067
chr2	8314993	8352961	-0.755596
chr2	8466865	8504833	-0.326659
chr2	8485849	8523817	-0.357279
chr2	8580769	8618737	-0.321659
chr2	8656705	8694673	-1.11753
chr2	8675689	8713657	0.393127
chr2	8732641	8770609	0.329933
chr2	8770609	8808577	-0.444399
chr2	8846545	8884513	-0.344511
chr2	9302161	9340129	-0.322143
chr2	9529969	9567937	-0.323122
chr2	10972753	11010721	-0.407342
chr2	11124625	11162593	-0.380817
chr2	11143609	11181577	-0.33207
chr2	14124097	14162065	-0.389318
chr2	14143081	14181049	-0.433415
chr2	14162065	14200033	-0.397634
chr2	14294953	14332921	-0.535397
chr2	14313937	14351905	-0.527969
chr2	15623833	15661801	-0.341144
chr2	16421161	16459129	-0.376228
chr2	16440145	16478113	-0.357022
chr2	16554049	16592017	-0.339958
chr2	16705921	16743889	-0.395031
chr2	16952713	16990681	-0.345486
chr2	17351377	17389345	-0.416742
chr2	17731057	17769025	-0.357833
chr2	18661273	18699241	-0.333706
chr2	20407801	20445769	-0.416868
chr2	20426785	20464753	-0.418705
chr2	20901385	20939353	-0.326944
chr2	21812617	21850585	-0.331077
chr2	22628929	22666897	-0.378688
chr2	22647913	22685881	-0.333731
chr2	23673049	23711017	-0.426133
chr2	27336961	27374929	0.385883
chr2	29140441	29178409	-0.386005
chr2	29690977	29728945	-0.330596
chr2	30032689	30070657	-0.337384
chr2	32253817	32291785	-0.404183
chr2	32272801	32310769	-0.346476
chr2	32614513	32652481	0.395097
chr2	32633497	32671465	0.363904
chr2	33259969	33297937	0.325034
chr2	35063449	35101417	0.322918
chr2	35082433	35120401	0.495423
chr2	35101417	35139385	0.465327
chr2	36506233	36544201	0.334233
chr2	36525217	36563185	0.393436
chr2	36601153	36639121	0.37571
chr2	36772009	36809977	0.494918
chr2	36790993	36828961	0.418025
chr2	37227625	37265593	0.326141
chr2	37854097	37892065	0.373958
chr2	37930033	37968001	0.419146
chr2	38499553	38537521	-0.392856
chr2	38518537	38556505	-0.459292
chr2	38537521	38575489	-0.414398
chr2	42201433	42239401	-0.328769
chr2	45542617	45580585	-0.373562
chr2	45561601	45599569	-0.358517
chr2	46871497	46909465	-0.330958
chr2	50440489	50478457	-0.332122
chr2	51674449	51712417	-0.37754
chr2	51693433	51731401	-0.561644
chr2	51712417	51750385	-0.350767
chr2	53515897	53553865	-0.320185
chr2	53534881	53572849	-0.3478
chr2	54047449	54085417	-0.357249
chr2	54066433	54104401	-0.42711
chr2	56781145	56819113	0.345189
chr2	57141841	57179809	-0.462625
chr2	57464569	57502537	-0.321457
chr2	58812433	58850401	-0.449728
chr2	58831417	58869385	-0.430396
chr2	59685697	59723665	0.326674
chr2	59818585	59856553	0.359074
chr2	60426073	60464041	-0.436493
chr2	60520993	60558961	-0.332982
chr2	60615913	60653881	-0.32738
chr2	60691849	60729817	-0.336964
chr2	61698001	61735969	0.458687
chr2	61887841	61925809	0.340081
chr2	62134633	62172601	0.396782
chr2	64279825	64317793	0.340145
chr2	67279297	67317265	0.329933
chr2	67886785	67924753	0.393002
chr2	67905769	67943737	0.397002
chr2	68019673	68057641	-0.327737
chr2	68038657	68076625	-0.342705
chr2	68570209	68608177	0.371274
chr2	68589193	68627161	0.367578
chr2	69443473	69481441	0.40387
chr2	70259785	70297753	-0.362089
chr2	70354705	70392673	-0.320595
chr2	70411657	70449625	-0.344774
chr2	70468609	70506577	-0.396144
chr2	70487593	70525561	-0.334185
chr2	70582513	70620481	-0.383808
chr2	70677433	70715401	-0.403535
chr2	71265937	71303905	0.327914
chr2	72234121	72272089	0.382577
chr2	72310057	72348025	0.326949
chr2	73126369	73164337	0.365489
chr2	74645089	74683057	-0.349815
chr2	75233593	75271561	-0.34562
chr2	75689209	75727177	-0.381497
chr2	75765145	75803113	0.372332
chr2	75936001	75973969	0.39877
chr2	76543489	76581457	0.355577
chr2	77075041	77113009	0.355159
chr2	77226913	77264881	0.321251
chr2	77606593	77644561	0.377153
chr2	78365953	78403921	0.504308
chr2	78384937	78422905	0.461942
chr2	78726649	78764617	0.33248
chr2	79429057	79467025	0.408871
chr2	79599913	79637881	0.44777
chr2	79618897	79656865	0.576658
chr2	79637881	79675849	0.394178
chr2	79694833	79732801	-0.363488
chr2	79884673	79922641	0.327625
chr2	80397241	80435209	0.410471
chr2	80416225	80454193	0.334913
chr2	81555265	81593233	0.35266
chr2	81574249	81612217	0.375765
chr2	82409545	82447513	0.432304
chr2	82428529	82466497	0.325286
chr2	82580401	82618369	0.35908
chr2	83017033	83055001	0.375806
chr2	83036017	83073985	0.329039
chr2	83586553	83624521	0.37709
chr2	83605537	83643505	0.43641
chr2	83662489	83700457	0.332234
chr2	83852329	83890297	0.446638
chr2	83871313	83909281	0.394403
chr2	84250993	84288961	-0.395242
chr2	84402865	84440833	0.32232
chr2	84516769	84554737	0.456086
chr2	84706609	84744577	0.341042
chr2	84725593	84763561	0.434711
chr2	84744577	84782545	0.361848
chr2	85219177	85257145	0.326741
chr2	85314097	85352065	0.351813
chr2	85333081	85371049	0.538079
chr2	85352065	85390033	0.499253
chr2	85371049	85409017	0.392608
chr2	86529073	86567041	0.391552
chr2	86718913	86756881	0.383872
chr2	86889769	86927737	0.400323
chr2	87022657	87060625	0.392503
chr2	87136561	87174529	0.349042
chr2	87554209	87592177	0.416811
chr2	87573193	87611161	0.604734
chr2	87990841	88028809	0.53296
chr2	88028809	88066777	0.376075
chr2	88047793	88085761	0.362255
chr2	88104745	88142713	0.405512
chr2	88123729	88161697	0.38021
chr2	88161697	88199665	0.351175
chr3	4764985	4802953	-0.338717
chr3	5182633	5220601	0.341647
chr3	5979961	6017929	-0.361855
chr3	6074881	6112849	-0.330128
chr3	8030233	8068201	-0.350563
chr3	8087185	8125153	-0.321973
chr3	8732641	8770609	-0.321172
chr3	8751625	8789593	-0.334358
chr3	8979433	9017401	-0.337162
chr3	9112321	9150289	-0.356428
chr3	9340129	9378097	-0.367154
chr3	9359113	9397081	-0.353978
chr3	9548953	9586921	-0.375285
chr3	12339601	12377569	-0.382676
chr3	12358585	12396553	-0.436259
chr3	13345753	13383721	-0.384731
chr3	13364737	13402705	-0.35321
chr3	15320089	15358057	-0.329422
chr3	15377041	15415009	-0.32903
chr3	17788009	17825977	-0.344206
chr3	19306729	19344697	-0.353383
chr3	19363681	19401649	-0.343629
chr3	19553521	19591489	-0.397837
chr3	19572505	19610473	-0.440585
chr3	19724377	19762345	-0.349943
chr3	19952185	19990153	-0.344389
chr3	20179993	20217961	-0.335507
chr3	20198977	20236945	-0.346201
chr3	20350849	20388817	-0.336459
chr3	21432937	21470905	-0.332939
chr3	21451921	21489889	-0.342846
chr3	23673049	23711017	-0.34456
chr3	24660217	24698185	-0.429687
chr3	25096849	25134817	-0.32712
chr3	25115833	25153801	-0.352124
chr3	25191769	25229737	-0.343051
chr3	25210753	25248721	-0.375162
chr3	27336961	27374929	-0.324971
chr3	27355945	27393913	-0.394414
chr3	28665841	28703809	-0.326722
chr3	29368249	29406217	-0.389384
chr3	31228681	31266649	-0.335949
chr3	31247665	31285633	-0.422098
chr3	31418521	31456489	-0.377575
chr3	31532425	31570393	-0.440797
chr3	31551409	31589377	-0.349594
chr3	31570393	31608361	-0.376733
chr3	32026009	32063977	-0.37058
chr3	32120929	32158897	-0.335057
chr3	32215849	32253817	-0.368375
chr3	33089113	33127081	0.463058
chr3	33677617	33715585	-0.376054
chr3	33791521	33829489	-0.343338
chr3	33810505	33848473	-0.426841
chr3	34152217	34190185	-0.324468
chr3	34436977	34474945	-0.430396
chr3	34455961	34493929	-0.391326
chr3	36012649	36050617	-0.383868
chr3	36164521	36202489	-0.430429
chr3	38100889	38138857	-0.449782
chr3	38119873	38157841	-0.372739
chr3	38993137	39031105	-0.4092
chr3	39012121	39050089	-0.382757
chr3	39201961	39239929	-0.329141
chr3	39353833	39391801	-0.328741
chr3	39600625	39638593	-0.32865
chr3	40511857	40549825	0.390575
chr3	41252233	41290201	0.538353
chr3	41271217	41309185	0.546543
chr3	43928977	43966945	-0.375796
chr3	43947961	43985929	-0.335404
chr3	44270689	44308657	-0.394675
chr3	44289673	44327641	-0.377504
chr3	44631385	44669353	-0.339581
chr3	49927921	49965889	0.486394
chr3	52206001	52243969	0.346235
chr3	55148521	55186489	-0.341848
chr3	55167505	55205473	-0.347788
chr3	55452265	55490233	-0.333537
chr3	55850929	55888897	0.339781
chr3	55888897	55926865	0.38562
chr3	55907881	55945849	0.356973
chr3	59419921	59457889	0.345029
chr3	59666713	59704681	0.453516
chr3	59856553	59894521	0.431677
chr3	60331153	60369121	0.327316
chr3	60369121	60407089	0.344469
chr3	60881689	60919657	0.499446
chr3	60900673	60938641	0.383644
chr3	61318321	61356289	0.3226
chr3	61356289	61394257	0.329706
chr3	61679017	61716985	0.324374
chr3	62134633	62172601	0.343697
chr3	62457361	62495329	0.346206
chr3	62476345	62514313	0.508335
chr3	62495329	62533297	0.324011
chr3	62761105	62799073	0.341161
chr3	62780089	62818057	0.439768
chr3	62799073	62837041	0.459627
chr3	62818057	62856025	0.377239
chr3	63026881	63064849	0.324682
chr3	63691321	63729289	0.372463
chr3	63710305	63748273	0.504912
chr3	63729289	63767257	0.512401
chr3	64469665	64507633	-0.33314
chr3	64716457	64754425	0.445522
chr3	65134105	65172073	0.525853
chr3	65153089	65191057	0.330501
chr3	65418865	65456833	0.359973
chr3	68608177	68646145	-0.33007
chr3	68627161	68665129	-0.342235
chr3	72120217	72158185	0.339008
chr3	72139201	72177169	0.419559
chr3	72158185	72196153	0.32373
chr3	73771825	73809793	0.345083
chr3	74113537	74151505	0.334885
chr3	75423433	75461401	-0.3241
chr3	77834401	77872369	-0.371565
chr3	79125313	79163281	-0.341891
chr3	79372105	79410073	-0.347762
chr3	79429057	79467025	-0.338721
chr3	79448041	79486009	-0.424643
chr3	79486009	79523977	-0.344029
chr3	79770769	79808737	-0.373562
chr3	80568097	80606065	-0.34724
chr3	80644033	80682001	-0.371614
chr3	81460345	81498313	-0.364593
chr3	81688153	81726121	-0.369064
chr3	81707137	81745105	-0.363282
chr3	81764089	81802057	-0.328922
chr3	82086817	82124785	-0.390178
chr3	82105801	82143769	-0.355422
chr3	82124785	82162753	-0.370552
chr3	82466497	82504465	-0.378321
chr3	83472649	83510617	-0.368558
chr3	83491633	83529601	-0.439963
chr3	83567569	83605537	-0.322931
chr3	83586553	83624521	-0.343156
chr3	83909281	83947249	-0.349292
chr3	83928265	83966233	-0.377005
chr3	84137089	84175057	-0.385337
chr3	84801529	84839497	-0.324519
chr3	85371049	85409017	-0.326547
chr3	85446985	85484953	-0.377017
chr3	85902601	85940569	-0.338938
chr3	87003673	87041641	0.389927
chr3	87022657	87060625	0.33098
chr3	87269449	87307417	0.352869
chr3	87573193	87611161	0.362848
chr3	87649129	87687097	0.349518
chr3	93496201	93534169	-0.434055
chr3	94046737	94084705	-0.338782
chr3	94179625	94217593	0.375963
chr3	94236577	94274545	0.365557
chr3	94293529	94331497	0.459436
chr3	94350481	94388449	0.677857
chr3	94540321	94578289	0.326068
chr3	94559305	94597273	0.321096
chr4	4556161	4594129	-0.332004
chr4	4764985	4802953	-0.352851
chr4	8011249	8049217	0.328358
chr4	8087185	8125153	0.343203
chr4	9302161	9340129	-0.325908
chr4	19021969	19059937	-0.37121
chr4	19173841	19211809	-0.33367
chr4	19192825	19230793	-0.390075
chr4	19781329	19819297	-0.417404
chr4	19800313	19838281	-0.435813
chr4	19819297	19857265	-0.342743
chr4	20369833	20407801	-0.324206
chr4	20521705	20559673	-0.392748
chr4	20692561	20730529	-0.348223
chr4	20939353	20977321	-0.323736
chr4	21034273	21072241	-0.36067
chr4	21489889	21527857	-0.34951
chr4	21755665	21793633	-0.348962
chr4	21888553	21926521	-0.34225
chr4	22059409	22097377	-0.335371
chr4	22097377	22135345	-0.364388
chr4	22154329	22192297	-0.329126
chr4	22306201	22344169	-0.362467
chr4	22401121	22439089	-0.504357
chr4	22496041	22534009	-0.363577
chr4	22818769	22856737	-0.336367
chr4	22837753	22875721	-0.500843
chr4	23065561	23103529	-0.460274
chr4	24071713	24109681	0.47708
chr4	24090697	24128665	0.50497
chr4	24109681	24147649	0.407247
chr4	24128665	24166633	0.429267
chr4	24147649	24185617	0.424353
chr4	24204601	24242569	-0.40857
chr4	24432409	24470377	0.325733
chr4	24451393	24489361	0.323155
chr4	24584281	24622249	0.339497
chr4	24963961	25001929	0.363209
chr4	24982945	25020913	0.383045
chr4	25039897	25077865	0.401195
chr4	25058881	25096849	0.476721
chr4	25191769	25229737	0.353456
chr4	25267705	25305673	0.413806
chr4	25590433	25628401	0.327018
chr4	25685353	25723321	0.436848
chr4	25742305	25780273	0.321602
chr4	26216905	26254873	-0.462796
chr4	26235889	26273857	-0.358836
chr4	26691505	26729473	-0.390162
chr4	26938297	26976265	-0.399027
chr4	26957281	26995249	-0.512025
chr4	28020385	28058353	-0.344568
chr4	28077337	28115305	-0.368699
chr4	28096321	28134289	-0.378167
chr4	28589905	28627873	-0.321365
chr4	31551409	31589377	0.320452
chr4	31874137	31912105	0.396716
chr4	31893121	31931089	0.364288
chr4	32007025	32044993	0.371028
chr4	32026009	32063977	0.328202
chr4	32101945	32139913	0.364636
chr4	32120929	32158897	0.362053
chr4	32158897	32196865	0.367597
chr4	32177881	32215849	0.477517
chr4	32348737	32386705	0.320825
chr4	32633497	32671465	0.358239
chr4	32785369	32823337	0.324301
chr4	33259969	33297937	-0.362568
chr4	33278953	33316921	-0.341912
chr4	33297937	33335905	-0.343718
chr4	33354889	33392857	-0.581078
chr4	33373873	33411841	-0.414064
chr4	33506761	33544729	-0.469255
chr4	33525745	33563713	-0.328723
chr4	36715057	36753025	0.326507
chr4	37151689	37189657	0.32686
chr4	37170673	37208641	0.407128
chr4	37189657	37227625	0.342108
chr4	37208641	37246609	0.335138
chr4	37436449	37474417	-0.320886
chr4	37550353	37588321	0.524683
chr4	37778161	37816129	0.647135
chr4	37949017	37986985	0.646963
chr4	37968001	38005969	0.496831
chr4	37986985	38024953	0.326583
chr4	38157841	38195809	0.334521
chr4	38176825	38214793	0.375103
chr4	38195809	38233777	0.459402
chr4	38214793	38252761	0.467126
chr4	38233777	38271745	0.391405
chr4	38423617	38461585	-0.335507
chr4	39012121	39050089	0.364385
chr4	39031105	39069073	0.358548
chr4	39088057	39126025	0.333991
chr4	39126025	39163993	0.397308
chr4	39145009	39182977	0.344569
chr4	39315865	39353833	-0.32495
chr4	39334849	39372817	-0.324616
chr4	39353833	39391801	-0.602998
chr4	39372817	39410785	-0.619933
chr4	39581641	39619609	-0.320054
chr4	39676561	39714529	0.407618
chr4	40511857	40549825	0.348083
chr4	41100361	41138329	0.361328
chr4	42732985	42770953	0.332578
chr4	43473361	43511329	-0.325
chr4	43891009	43928977	0.415147
chr4	43909993	43947961	0.43353
chr4	44213737	44251705	-0.324818
chr4	46245025	46282993	0.32799
chr4	48447169	48485137	-0.350568
chr4	48618025	48655993	-0.328707
chr4	48883801	48921769	-0.350253
chr4	48902785	48940753	-0.385617
chr4	49510273	49548241	-0.352871
chr4	49984873	50022841	-0.397672
chr4	50326585	50364553	-0.368628
chr4	50896105	50934073	-0.328845
chr4	50934073	50972041	-0.329541
chr4	51104929	51142897	-0.381216
chr4	51237817	51275785	-0.326271
chr4	51655465	51693433	-0.363123
chr4	52073113	52111081	-0.368982
chr4	52661617	52699585	-0.361796
chr4	57578473	57616441	-0.413943
chr4	57597457	57635425	-0.44421
chr4	57616441	57654409	-0.35203
chr4	57635425	57673393	-0.332317
chr4	59818585	59856553	-0.35307
chr4	59837569	59875537	-0.391936
chr4	59856553	59894521	-0.491469
chr4	59875537	59913505	-0.510262
chr4	60938641	60976609	0.406627
chr4	61280353	61318321	0.331072
chr4	62381425	62419393	0.349483
chr4	62647201	62685169	-0.350111
chr4	64849345	64887313	-0.348377
chr4	66766729	66804697	-0.365104
chr4	66785713	66823681	-0.327353
chr4	67108441	67146409	-0.373965
chr4	67127425	67165393	-0.384597
chr4	67658977	67696945	-0.356445
chr4	68323417	68361385	-0.409867
chr4	68418337	68456305	-0.402486
chr4	68608177	68646145	-0.357279
chr4	68627161	68665129	-0.345313
chr4	74341345	74379313	-0.359207
chr4	74455249	74493217	-0.402545
chr4	74777977	74815945	-0.393469
chr4	74796961	74834929	-0.4595
chr4	74815945	74853913	-0.344118
chr4	79144297	79182265	-0.327468
chr4	79542961	79580929	-0.326454
chr4	79922641	79960609	-0.358151
chr4	79941625	79979593	-0.389646
chr4	79960609	79998577	-0.333433
chr4	79979593	80017561	-0.388698
chr4	80359273	80397241	-0.407032
chr4	80378257	80416225	-0.422891
chr4	80435209	80473177	-0.326516
chr4	80814889	80852857	-0.370231
chr4	81289489	81327457	-0.331924
chr4	81669169	81707137	-0.323851
chr4	81764089	81802057	-0.378424
chr4	81896977	81934945	-0.351033
chr4	81915961	81953929	-0.478314
chr4	82048849	82086817	-0.375824
chr4	82257673	82295641	-0.351217
chr4	82542433	82580401	-0.348055
chr4	82713289	82751257	-0.367731
chr4	82808209	82846177	-0.321116
chr4	83073985	83111953	-0.346911
chr4	83206873	83244841	-0.347042
chr4	83282809	83320777	-0.377578
chr4	83301793	83339761	-0.402706
chr4	83320777	83358745	-0.470859
chr4	83529601	83567569	-0.38455
chr4	84839497	84877465	-0.417392
chr4	84858481	84896449	-0.336643
chr4	85390033	85428001	-0.336463
chr4	86680945	86718913	-0.324149
chr4	86775865	86813833	-0.403475
chr4	86908753	86946721	-0.392121
chr4	87933889	87971857	-0.365443
chr4	87952873	87990841	-0.400243
chr4	87971857	88009825	-0.321728
chr4	88123729	88161697	-0.320806
chr4	88674265	88712233	-0.321975
chr4	89851273	89889241	0.365696
chr4	91426945	91464913	0.400323
chr5	3929689	3967657	-0.41522
chr5	5049745	5087713	0.325338
chr5	7479697	7517665	0.370473
chr5	7498681	7536649	0.44403
chr5	8618737	8656705	-0.3266
chr5	8637721	8675689	-0.362488
chr5	9928633	9966601	-0.325175
chr5	10953769	10991737	0.417098
chr5	11124625	11162593	0.381797
chr5	11371417	11409385	0.347133
chr5	11637193	11675161	-0.324779
chr5	12871153	12909121	-0.33888
chr5	13023025	13060993	-0.35723
chr5	14598697	14636665	0.33944
chr5	14617681	14655649	0.327638
chr5	15509929	15547897	0.38705
chr5	15528913	15566881	0.386008
chr5	15604849	15642817	0.357762
chr5	16383193	16421161	0.323507
chr5	17541217	17579185	0.368726
chr5	17901913	17939881	0.395305
chr5	17977849	18015817	-0.324997
chr5	17996833	18034801	-0.353835
chr5	18015817	18053785	-0.332375
chr5	18110737	18148705	0.331727
chr5	18756193	18794161	0.365616
chr5	19230793	19268761	0.3908
chr5	19382665	19420633	0.368037
chr5	19724377	19762345	0.400323
chr5	19743361	19781329	0.321371
chr5	21186145	21224113	0.41423
chr5	21850585	21888553	-0.349027
chr5	22154329	22192297	0.322402
chr5	23976793	24014761	-0.325409
chr5	26235889	26273857	-0.362283
chr5	27014233	27052201	0.323017
chr5	28703809	28741777	-0.322825
chr5	28798729	28836697	-0.330128
chr5	29804881	29842849	-0.329876
chr5	32823337	32861305	-0.324334
chr5	33468793	33506761	0.367901
chr5	33487777	33525745	0.421308
chr5	33734569	33772537	0.464932
chr5	33753553	33791521	0.350957
chr5	33791521	33829489	0.377721
chr5	34076281	34114249	0.370376
chr5	34626817	34664785	0.388708
chr5	34949545	34987513	-0.342813
chr5	35101417	35139385	0.322018
chr5	35253289	35291257	0.352114
chr5	35272273	35310241	0.369865
chr5	35481097	35519065	0.358502
chr5	35727889	35765857	0.378662
chr5	35822809	35860777	0.491449
chr5	35841793	35879761	0.446915
chr5	35917729	35955697	0.320092
chr5	36734041	36772009	0.357339
chr5	42277369	42315337	-0.424532
chr5	42296353	42334321	-0.39644
chr5	42448225	42486193	0.3233
chr5	42467209	42505177	0.417831
chr5	43245553	43283521	-0.361594
chr5	43264537	43302505	-0.473307
chr5	43283521	43321489	-0.451579
chr5	44061865	44099833	0.365399
chr5	44232721	44270689	0.353894
chr5	44270689	44308657	0.326229
chr5	44289673	44327641	0.454873
chr5	44403577	44441545	0.424672
chr5	44612401	44650369	0.323866
chr5	44631385	44669353	0.454536
chr5	44650369	44688337	0.538065
chr5	44669353	44707321	0.555328
chr5	44688337	44726305	0.608167
chr5	44707321	44745289	0.406778
chr5	44783257	44821225	0.352388
chr5	45770425	45808393	0.335594
chr5	45789409	45827377	0.380957
chr5	45808393	45846361	0.470427
chr5	45827377	45865345	0.515093
chr5	46453849	46491817	-0.350805
chr5	46624705	46662673	-0.337526
chr5	46643689	46681657	-0.335969
chr5	47497969	47535937	-0.330635
chr5	48428185	48466153	-0.327518
chr5	49662145	49700113	-0.350598
chr5	49833001	49870969	-0.447674
chr5	49851985	49889953	-0.37931
chr5	49870969	49908937	-0.363935
chr5	50003857	50041825	-0.334127
chr5	50307601	50345569	-0.340376
chr5	50459473	50497441	-0.330984
chr5	50478457	50516425	-0.326216
chr5	50592361	50630329	-0.32253
chr5	51104929	51142897	-0.341219
chr5	51218833	51256801	-0.36026
chr5	51275785	51313753	-0.359603
chr5	52224985	52262953	-0.365518
chr5	55737025	55774993	-0.380977
chr5	55756009	55793977	-0.361781
chr5	55774993	55812961	-0.345566
chr5	57350665	57388633	0.460232
chr5	57369649	57407617	0.339234
chr5	58166977	58204945	-0.34906
chr5	58603609	58641577	0.358502
chr5	58888369	58926337	-0.354111
chr5	59154145	59192113	0.399242
chr5	59249065	59287033	0.539196
chr5	59268049	59306017	0.625699
chr5	59552809	59590777	0.522136
chr5	59571793	59609761	0.372012
chr5	59590777	59628745	0.384975
chr5	60027409	60065377	0.330707
chr5	60122329	60160297	0.355504
chr5	60312169	60350137	0.38983
chr5	60331153	60369121	0.437298
chr5	60350137	60388105	0.502071
chr5	60369121	60407089	0.681059
chr5	60388105	60426073	0.460217
chr5	60445057	60483025	0.345627
chr5	60464041	60502009	0.59078
chr5	60520993	60558961	0.334734
chr5	60729817	60767785	0.477932
chr5	60748801	60786769	0.380457
chr5	60786769	60824737	0.324915
chr5	60805753	60843721	0.364802
chr5	60824737	60862705	0.435993
chr5	60919657	60957625	0.325034
chr5	60938641	60976609	0.440775
chr5	61033561	61071529	0.657679
chr5	61052545	61090513	0.4205
chr5	61071529	61109497	0.645435
chr5	61090513	61128481	0.682804
chr5	61109497	61147465	0.438542
chr5	61185433	61223401	0.555716
chr5	61204417	61242385	0.4404
chr5	61280353	61318321	0.330886
chr5	61451209	61489177	0.3379
chr5	61868857	61906825	0.320863
chr5	62799073	62837041	0.43829
chr5	64108969	64146937	0.337859
chr5	64298809	64336777	0.336331
chr5	64317793	64355761	0.500418
chr5	64336777	64374745	0.452429
chr5	64849345	64887313	0.389055
chr5	65551753	65589721	0.353546
chr5	66349081	66387049	-0.34019
chr5	66880633	66918601	0.373092
chr5	67393201	67431169	0.425188
chr5	67412185	67450153	0.326141
chr5	67469137	67507105	0.451548
chr5	67488121	67526089	0.388796
chr5	67545073	67583041	0.408834
chr5	67564057	67602025	0.375921
chr5	67621009	67658977	0.48855
chr5	67639993	67677961	0.414128
chr5	67772881	67810849	0.480176
chr5	67791865	67829833	0.549724
chr5	67810849	67848817	0.364189
chr5	67848817	67886785	0.338483
chr5	67867801	67905769	0.481623
chr5	67886785	67924753	0.527482
chr5	67905769	67943737	0.40584
chr5	67962721	68000689	0.451624
chr5	67981705	68019673	0.404984
chr5	68057641	68095609	0.357155
chr5	68323417	68361385	0.352946
chr5	68342401	68380369	0.496349
chr5	69158713	69196681	0.343587
chr5	69177697	69215665	0.512071
chr5	69196681	69234649	0.435794
chr5	69994009	70031977	0.383928
chr5	70012993	70050961	0.428146
chr5	70031977	70069945	0.367516
chr5	70468609	70506577	0.32481
chr5	70620481	70658449	0.477526
chr5	70639465	70677433	0.483613
chr5	70658449	70696417	0.368774
chr5	70677433	70715401	0.338154
chr5	71284921	71322889	0.530426
chr5	71303905	71341873	0.460517
chr5	73316209	73354177	0.391581
chr5	73335193	73373161	0.377955
chr5	73392145	73430113	0.337806
chr5	73430113	73468081	0.336504
chr5	77929321	77967289	-0.342394
chr5	78460873	78498841	0.346825
chr5	78954457	78992425	-0.416221
chr5	79068361	79106329	-0.375525
chr5	79087345	79125313	-0.495064
chr5	79580929	79618897	-0.373807
chr5	79618897	79656865	0.368487
chr5	79637881	79675849	0.424386
chr5	79656865	79694833	0.326241
chr5	79713817	79751785	0.343358
chr5	80378257	80416225	-0.364364
chr5	80852857	80890825	-0.4092
chr5	81080665	81118633	-0.44323
chr5	81099649	81137617	-0.393326
chr5	81175585	81213553	-0.369506
chr5	81517297	81555265	0.321648
chr5	83358745	83396713	-0.368426
chr5	84137089	84175057	0.371866
chr5	84307945	84345913	-0.337831
chr5	84611689	84649657	0.328913
chr5	84763561	84801529	0.385616
chr5	84782545	84820513	0.469819
chr5	84896449	84934417	0.354774
chr5	84953401	84991369	0.323949
chr5	85086289	85124257	0.340869
chr5	85105273	85143241	0.332125
chr5	85143241	85181209	0.469796
chr5	85162225	85200193	0.611277
chr5	85181209	85219177	0.524502
chr5	85200193	85238161	0.336615
chr5	85257145	85295113	-0.345777
chr5	85769713	85807681	0.337007
chr5	85788697	85826665	0.321284
chr5	86358217	86396185	0.413641
chr5	86377201	86415169	0.342176
chr5	87933889	87971857	-0.336443
chr5	89699401	89737369	-0.33828
chr6	3113377	3151345	-0.558548
chr6	3284233	3322201	-0.413886
chr6	4138513	4176481	-0.384154
chr6	4157497	4195465	-0.391673
chr6	4347337	4385305	-0.412656
chr6	8030233	8068201	-0.338584
chr6	8277025	8314993	0.327511
chr6	8542801	8580769	0.34418
chr6	8960449	8998417	0.353615
chr6	8979433	9017401	0.368514
chr6	9454033	9492001	0.32422
chr6	9700825	9738793	-0.346245
chr6	9719809	9757777	-0.396044
chr6	10669009	10706977	0.387195
chr6	10687993	10725961	0.468138
chr6	12092809	12130777	0.562516
chr6	14845489	14883457	0.336355
chr6	15206185	15244153	-0.347818
chr6	15528913	15566881	0.34616
chr6	15604849	15642817	0.555658
chr6	15623833	15661801	0.4424
chr6	15756721	15794689	0.323544
chr6	15813673	15851641	0.400323
chr6	15832657	15870625	0.534996
chr6	16174369	16212337	0.35946
chr6	17313409	17351377	0.436714
chr6	17484265	17522233	0.445347
chr6	17503249	17541217	0.35318
chr6	17636137	17674105	0.457354
chr6	17655121	17693089	0.587554
chr6	17674105	17712073	0.445798
chr6	18338545	18376513	0.440899
chr6	18452449	18490417	0.3703
chr6	18471433	18509401	0.454094
chr6	18490417	18528385	0.40215
chr6	18813145	18851113	0.355032
chr6	18832129	18870097	0.357993
chr6	18851113	18889081	0.359754
chr6	18870097	18908065	0.349084
chr6	18965017	19002985	0.32332
chr6	19249777	19287745	0.415231
chr6	19325713	19363681	0.327956
chr6	19515553	19553521	0.368196
chr6	20123041	20161009	0.411832
chr6	20578657	20616625	0.339519
chr6	20863417	20901385	0.399403
chr6	20920369	20958337	0.356298
chr6	21167161	21205129	0.460743
chr6	22363153	22401121	0.393188
chr6	22382137	22420105	0.398514
chr6	22401121	22439089	0.34371
chr6	26596585	26634553	-0.396921
chr6	26672521	26710489	-0.402503
chr6	26691505	26729473	-0.366724
chr6	26805409	26843377	-0.357075
chr6	27033217	27071185	-0.323885
chr6	29956753	29994721	0.361912
chr6	30830017	30867985	0.429274
chr6	30886969	30924937	0.3379
chr6	31817185	31855153	0.382678
chr6	31836169	31874137	0.461139
chr6	34417993	34455961	0.530479
chr6	34531897	34569865	0.522909
chr6	34550881	34588849	0.449711
chr6	34569865	34607833	0.396171
chr6	34588849	34626817	0.402812
chr6	34607833	34645801	0.336127
chr6	35158369	35196337	-0.332515
chr6	35841793	35879761	0.331161
chr6	36449281	36487249	0.342433
chr6	36506233	36544201	0.328311
chr6	36525217	36563185	0.372488
chr6	39524689	39562657	0.36494
chr6	39543673	39581641	0.331303
chr6	39676561	39714529	0.354616
chr6	39752497	39790465	0.50947
chr6	39771481	39809449	0.327018
chr6	39828433	39866401	0.378296
chr6	40037257	40075225	0.363767
chr6	40056241	40094209	0.462052
chr6	40075225	40113193	0.362848
chr6	41347153	41385121	0.551424
chr6	41366137	41404105	0.545071
chr6	41385121	41423089	0.500351
chr6	41707849	41745817	0.351547
chr6	41783785	41821753	0.333827
chr6	41802769	41840737	0.679583
chr6	41821753	41859721	0.454145
chr6	41878705	41916673	0.784772
chr6	41897689	41935657	0.533846
chr6	42011593	42049561	0.501252
chr6	42144481	42182449	0.57866
chr6	42163465	42201433	0.424946
chr6	42182449	42220417	0.393792
chr6	42201433	42239401	0.377146
chr6	42334321	42372289	0.478997
chr6	42353305	42391273	0.48402
chr6	42372289	42410257	0.438096
chr6	42391273	42429241	0.509257
chr6	42524161	42562129	0.374091
chr6	42562129	42600097	0.355928
chr6	42714001	42751969	0.388009
chr6	42846889	42884857	0.47968
chr6	42865873	42903841	0.492065
chr6	42884857	42922825	0.392545
chr6	42903841	42941809	0.378546
chr6	42922825	42960793	0.614766
chr6	42941809	42979777	0.711524
chr6	42960793	42998761	0.50502
chr6	42979777	43017745	0.385563
chr6	42998761	43036729	0.344054
chr6	43017745	43055713	0.486052
chr6	43036729	43074697	0.425708
chr6	43416409	43454377	0.524683
chr6	43435393	43473361	0.363928
chr6	43966945	44004913	-0.356406
chr6	44232721	44270689	-0.371658
chr6	44441545	44479513	0.412197
chr6	44536465	44574433	0.341429
chr6	44555449	44593417	0.336429
chr6	44574433	44612401	0.407544
chr6	44593417	44631385	0.381627
chr6	44897161	44935129	0.420449
chr6	45087001	45124969	0.448036
chr6	46017217	46055185	-0.326126
chr6	47972569	48010537	-0.343645
chr6	48693961	48731929	-0.355061
chr6	48712945	48750913	-0.435423
chr6	49073641	49111609	-0.337691
chr6	49092625	49130593	-0.461837
chr6	49149577	49187545	-0.37702
chr6	49377385	49415353	-0.352069
chr6	49908937	49946905	-0.336243
chr6	49927921	49965889	-0.344238
chr6	49984873	50022841	-0.327161
chr6	50516425	50554393	-0.475752
chr6	50535409	50573377	-0.381077
chr6	50630329	50668297	-0.325996
chr6	50687281	50725249	-0.337959
chr6	50763217	50801185	-0.336448
chr6	51047977	51085945	-0.342902
chr6	51351721	51389689	-0.32086
chr6	52984345	53022313	-0.425837
chr6	53003329	53041297	-0.35987
chr6	54503065	54541033	-0.367547
chr6	55262425	55300393	-0.333464
chr6	58584625	58622593	-0.376309
chr6	58603609	58641577	-0.488316
chr6	58622593	58660561	-0.507901
chr6	61641049	61679017	-0.322856
chr6	62685169	62723137	-0.378582
chr6	64127953	64165921	0.354951
chr6	64241857	64279825	-0.327337
chr6	64260841	64298809	-0.378875
chr6	64583569	64621537	-0.323129
chr6	67507105	67545073	-0.339396
chr6	67715929	67753897	-0.342114
chr6	71949361	71987329	-0.32316
chr6	72651769	72689737	-0.376813
chr6	72708721	72746689	-0.350048
chr6	72784657	72822625	0.326022
chr6	73771825	73809793	-0.340606
chr6	74094553	74132521	-0.336313
chr6	74303377	74341345	-0.331481
chr6	75100705	75138673	-0.350406
chr6	75119689	75157657	-0.391748
chr6	75138673	75176641	-0.343579
chr6	75271561	75309529	-0.357755
chr6	75290545	75328513	-0.333709
chr6	75765145	75803113	-0.338223
chr6	75784129	75822097	-0.357936
chr6	76163809	76201777	-0.357279
chr6	76201777	76239745	-0.346745
chr6	76220761	76258729	-0.506147
chr6	76239745	76277713	-0.415965
chr6	76733329	76771297	-0.35719
chr6	76923169	76961137	-0.325847
chr6	77113009	77150977	-0.379552
chr6	78290017	78327985	-0.321408
chr6	78764617	78802585	-0.323259
chr6	79315153	79353121	-0.339252
chr6	80625049	80663017	-0.500416
chr7	3037441	3075409	0.440965
chr7	3113377	3151345	0.404984
chr7	3284233	3322201	0.508316
chr7	3303217	3341185	0.38837
chr7	3455089	3493057	0.483846
chr7	3758833	3796801	0.325482
chr7	3777817	3815785	0.327566
chr7	3796801	3834769	0.546543
chr7	3815785	3853753	0.431517
chr7	3834769	3872737	0.41634
chr7	4024609	4062577	0.424445
chr7	4081561	4119529	-0.340896
chr7	4214449	4252417	0.382401
chr7	4252417	4290385	0.404547
chr7	4271401	4309369	0.349614
chr7	4461241	4499209	0.500303
chr7	4480225	4518193	0.460787
chr7	4613113	4651081	0.354226
chr7	4689049	4727017	0.350137
chr7	5163649	5201617	0.39378
chr7	5182633	5220601	0.400323
chr7	5315521	5353489	-0.3765
chr7	5334505	5372473	-0.398728
chr7	6720337	6758305	-0.332092
chr7	8466865	8504833	-0.349212
chr7	8485849	8523817	-0.383644
chr7	8656705	8694673	-0.321429
chr7	9814729	9852697	0.407201
chr7	9833713	9871681	0.355049
chr7	11200561	11238529	0.460945
chr7	11561257	11599225	-0.322828
chr7	11580241	11618209	-0.430841
chr7	12662329	12700297	-0.355027
chr7	12681313	12719281	-0.351999
chr7	12833185	12871153	0.512999
chr7	13440673	13478641	-0.32018
chr7	13592545	13630513	0.406223
chr7	13611529	13649497	0.430991
chr7	13877305	13915273	-0.336136
chr7	13953241	13991209	-0.387706
chr7	14010193	14048161	0.351665
chr7	14181049	14219017	-0.363149
chr7	14200033	14238001	-0.324218
chr7	14219017	14256985	-0.348759
chr7	15680785	15718753	-0.378313
chr7	15699769	15737737	-0.386127
chr7	16516081	16554049	-0.394785
chr7	16554049	16592017	-0.32903
chr7	16781857	16819825	-0.359514
chr7	17123569	17161537	-0.406073
chr7	17199505	17237473	-0.374525
chr7	19952185	19990153	-0.345586
chr7	20806465	20844433	0.35882
chr7	20901385	20939353	-0.348299
chr7	21319033	21357001	-0.340704
chr7	22021441	22059409	-0.334945
chr7	22040425	22078393	-0.356039
chr7	22856737	22894705	-0.359366
chr7	24147649	24185617	0.348335
chr7	24166633	24204601	0.386877
chr7	24185617	24223585	0.322656
chr7	24261553	24299521	-0.341937
chr7	24451393	24489361	-0.324533
chr7	24470377	24508345	-0.42656
chr7	26197921	26235889	-0.370234
chr7	26311825	26349793	-0.327553
chr7	27925465	27963433	-0.3527
chr7	28020385	28058353	-0.344297
chr7	30393385	30431353	-0.367079
chr7	30811033	30849001	-0.340453
chr7	31247665	31285633	-0.322326
chr7	31589377	31627345	-0.501176
chr7	31608361	31646329	-0.417301
chr7	31665313	31703281	-0.32865
chr7	32956225	32994193	-0.326131
chr7	32975209	33013177	-0.326493
chr7	33392857	33430825	-0.331597
chr7	33411841	33449809	-0.323762
chr7	33753553	33791521	0.323616
chr7	33905425	33943393	0.328621
chr7	33981361	34019329	-0.411267
chr7	34000345	34038313	-0.340201
chr7	34569865	34607833	-0.320404
chr7	34759705	34797673	-0.358065
chr7	34816657	34854625	-0.440479
chr7	34835641	34873609	-0.465098
chr7	35329225	35367193	-0.352763
chr7	36145537	36183505	-0.338035
chr7	38461585	38499553	-0.361138
chr7	38556505	38594473	-0.353605
chr7	41005441	41043409	-0.344179
chr7	41043409	41081377	0.536985
chr7	41062393	41100361	0.343779
chr7	41271217	41309185	0.396808
chr7	41290201	41328169	0.455329
chr7	42239401	42277369	0.325257
chr7	42657049	42695017	0.350927
chr7	42714001	42751969	0.328031
chr7	43093681	43131649	0.333775
chr7	43283521	43321489	0.33067
chr7	43302505	43340473	0.321163
chr7	43359457	43397425	0.453003
chr7	43378441	43416409	0.423617
chr7	44099833	44137801	0.426795
chr7	44118817	44156785	0.366088
chr7	44289673	44327641	0.359415
chr7	44631385	44669353	0.40349
chr7	44650369	44688337	0.365557
chr7	45219889	45257857	0.339538
chr7	45371761	45409729	0.39856
chr7	45523633	45561601	0.401375
chr7	45542617	45580585	0.42053
chr7	45561601	45599569	0.429756
chr7	45580585	45618553	0.354113
chr7	45770425	45808393	0.368042
chr7	45960265	45998233	-0.38238
chr7	46055185	46093153	-0.348313
chr7	46074169	46112137	-0.45442
chr7	46131121	46169089	0.451461
chr7	46226041	46264009	-0.36581
chr7	47422033	47460001	-0.337991
chr7	48371233	48409201	0.328154
chr7	48390217	48428185	0.392031
chr7	49624177	49662145	-0.338798
chr7	49643161	49681129	-0.373421
chr7	50782201	50820169	-0.35013
chr7	50953057	50991025	-0.366169
chr7	52471777	52509745	-0.331166
chr7	52490761	52528729	-0.358799
chr7	53003329	53041297	-0.343405
chr7	53041297	53079265	-0.320626
chr7	55756009	55793977	0.376449
chr7	55869913	55907881	0.363423
chr7	55926865	55964833	0.336985
chr7	56116705	56154673	-0.331265
chr7	56325529	56363497	-0.448459
chr7	58185961	58223929	0.351559
chr7	59457889	59495857	-0.329425
chr7	59533825	59571793	-0.430445
chr7	59723665	59761633	-0.345827
chr7	60483025	60520993	-0.335672
chr7	61925809	61963777	-0.415359
chr7	62096665	62134633	-0.321213
chr7	62324473	62362441	-0.323449
chr7	62343457	62381425	-0.400061
chr7	62552281	62590249	-0.343069
chr7	62647201	62685169	-0.353672
chr7	62666185	62704153	-0.383369
chr7	62950945	62988913	-0.325768
chr7	63083833	63121801	-0.506978
chr7	63102817	63140785	-0.383949
chr7	67089457	67127425	-0.399797
chr7	69975025	70012993	-0.43601
chr7	70088929	70126897	-0.459525
chr7	70943209	70981177	-0.423237
chr7	71000161	71038129	-0.326782
chr7	71930377	71968345	-0.343196
chr7	73847761	73885729	-0.337185
chr7	73866745	73904713	-0.328174
chr7	75632257	75670225	-0.343421
chr7	79675849	79713817	-0.340804
chr7	81593233	81631201	0.355928
chr7	82694305	82732273	0.394128
chr7	82884145	82922113	0.334453
chr7	83396713	83434681	0.340503
chr8	3587977	3625945	-0.327539
chr8	3606961	3644929	-0.323346
chr8	3929689	3967657	-0.427992
chr8	4670065	4708033	0.35751
chr8	4727017	4764985	0.332967
chr8	4764985	4802953	0.389887
chr8	4783969	4821937	0.33447
chr8	4954825	4992793	0.36585
chr8	4973809	5011777	0.323647
chr8	5752153	5790121	0.435644
chr8	5771137	5809105	0.36809
chr8	6017929	6055897	-0.322143
chr8	7726489	7764457	-0.341031
chr8	9245209	9283177	-0.325288
chr8	10156441	10194409	-0.359608
chr8	10327297	10365265	-0.40767
chr8	10346281	10384249	-0.371113
chr8	10422217	10460185	-0.3667
chr8	10441201	10479169	-0.352011
chr8	10991737	11029705	-0.448368
chr8	11067673	11105641	-0.385553
chr8	11200561	11238529	-0.361419
chr8	11219545	11257513	-0.359727
chr8	11902969	11940937	-0.322901
chr8	12833185	12871153	-0.373359
chr8	12852169	12890137	-0.408266
chr8	13782385	13820353	-0.335871
chr8	13801369	13839337	-0.350198
chr8	14807521	14845489	-0.410521
chr8	14826505	14864473	-0.386198
chr8	15130249	15168217	-0.328231
chr8	16459129	16497097	-0.334602
chr8	16478113	16516081	-0.398262
chr8	18832129	18870097	-0.346588
chr8	19458601	19496569	-0.323435
chr8	19724377	19762345	-0.394143
chr8	19971169	20009137	-0.346041
chr8	20028121	20066089	-0.362602
chr8	20426785	20464753	-0.419523
chr8	20445769	20483737	-0.354089
chr8	20502721	20540689	-0.34707
chr8	20749513	20787481	-0.342321
chr8	20768497	20806465	-0.373579
chr8	21091225	21129193	-0.338887
chr8	21319033	21357001	-0.366065
chr8	21698713	21736681	-0.337354
chr8	21717697	21755665	-0.346129
chr8	21964489	22002457	-0.408895
chr8	22154329	22192297	-0.329527
chr8	22173313	22211281	-0.327718
chr8	22515025	22552993	-0.325409
chr8	22534009	22571977	-0.390435
chr8	22723849	22761817	-0.322143
chr8	22989625	23027593	-0.355267
chr8	23046577	23084545	-0.330261
chr8	23331337	23369305	-0.460274
chr8	23350321	23388289	-0.415524
chr8	23521177	23559145	-0.320472
chr8	23540161	23578129	-0.488075
chr8	23559145	23597113	-0.432567
chr8	23635081	23673049	-0.414271
chr8	23654065	23692033	-0.373674
chr8	23919841	23957809	-0.35802
chr8	24185617	24223585	-0.32178
chr8	24204601	24242569	-0.329312
chr8	24565297	24603265	-0.330837
chr8	24584281	24622249	-0.495394
chr8	24603265	24641233	-0.381989
chr8	24736153	24774121	-0.400029
chr8	25495513	25533481	-0.375781
chr8	25894177	25932145	-0.329536
chr8	26197921	26235889	-0.328184
chr8	26254873	26292841	-0.320587
chr8	26406745	26444713	-0.411206
chr8	26425729	26463697	-0.40454
chr8	26501665	26539633	-0.347272
chr8	26520649	26558617	-0.386274
chr8	26900329	26938297	-0.364147
chr8	26919313	26957281	-0.400932
chr8	27147121	27185089	-0.380631
chr8	27735625	27773593	-0.345218
chr8	27792577	27830545	-0.372425
chr8	27887497	27925465	-0.36714
chr8	27906481	27944449	-0.336243
chr8	28096321	28134289	-0.388387
chr8	28115305	28153273	-0.355661
chr8	28172257	28210225	-0.346861
chr8	28191241	28229209	-0.369652
chr8	29671993	29709961	-0.372736
chr8	29899801	29937769	-0.365337
chr8	30032689	30070657	-0.327835
chr8	30051673	30089641	-0.346784
chr8	33867457	33905425	-0.376955
chr8	33886441	33924409	-0.329588
chr8	35595001	35632969	-0.331355
chr8	35613985	35651953	-0.384126
chr8	35822809	35860777	-0.328933
chr8	36866929	36904897	-0.350449
chr8	38081905	38119873	-0.372603
chr8	42163465	42201433	0.475246
chr8	42732985	42770953	-0.406461
chr8	42751969	42789937	-0.332461
chr8	42770953	42808921	-0.335672
chr8	42960793	42998761	-0.334387
chr8	44080849	44118817	-0.322337
chr8	45656521	45694489	0.444557
chr8	46169089	46207057	0.330415
chr8	46188073	46226041	0.35705
chr8	46776577	46814545	0.325873
chr8	49073641	49111609	0.331002
chr8	49472305	49510273	-0.338505
chr8	50288617	50326585	-0.323549
chr8	50763217	50801185	0.397246
chr8	51085945	51123913	0.352243
chr8	52130065	52168033	-0.351859
chr8	52813489	52851457	0.368234
chr8	54958681	54996649	-0.321116
chr8	55167505	55205473	-0.337662
chr8	55566169	55604137	-0.332122
chr8	56306545	56344513	-0.320417
chr8	56325529	56363497	-0.329312
chr8	57711361	57749329	-0.421265
chr8	58166977	58204945	-0.394034
chr8	58565641	58603609	-0.350558
chr8	59685697	59723665	-0.367826
chr8	59704681	59742649	-0.410326
chr8	59970457	60008425	-0.427878
chr8	60122329	60160297	-0.366943
chr8	60445057	60483025	-0.353966
chr8	60653881	60691849	-0.329298
chr8	61166449	61204417	-0.393189
chr8	61185433	61223401	-0.330574
chr8	64545601	64583569	0.321952
chr8	64564585	64602553	0.356855
chr8	65115121	65153089	0.369734
chr8	65134105	65172073	0.42274
chr8	65191057	65229025	0.329933
chr8	65532769	65570737	-0.359414
chr8	65874481	65912449	0.567711
chr8	65893465	65931433	0.354226
chr8	65912449	65950417	0.334457
chr8	66026353	66064321	0.557424
chr8	66045337	66083305	0.423209
chr8	67412185	67450153	0.324779
chr8	70373689	70411657	0.321566
chr8	70791337	70829305	0.371866
chr8	70962193	71000161	0.732898
chr8	70981177	71019145	0.588852
chr8	71000161	71038129	0.360134
chr8	71133049	71171017	0.368062
chr8	71436793	71474761	0.390269
chr8	71455777	71493745	0.425414
chr8	71474761	71512729	0.441682
chr8	71816473	71854441	0.551037
chr8	71835457	71873425	0.400323
chr8	71949361	71987329	0.489195
chr8	71968345	72006313	0.474773
chr8	71987329	72025297	0.412197
chr8	72082249	72120217	0.325927
chr8	72234121	72272089	-0.36032
chr8	72310057	72348025	0.369248
chr8	72670753	72708721	0.419703
chr8	72689737	72727705	0.57824
chr8	72708721	72746689	0.400323
chr8	73468081	73506049	0.387266
chr8	73506049	73544017	0.414063
chr8	73525033	73563001	0.339064
chr8	73828777	73866745	0.541185
chr8	73980649	74018617	0.427958
chr8	74322361	74360329	0.4121
chr8	74626105	74664073	0.33402
chr8	74796961	74834929	0.453434
chr8	74815945	74853913	0.374513
chr8	74834929	74872897	0.63639
chr8	74853913	74891881	0.387266
chr8	74872897	74910865	0.403306
chr8	74891881	74929849	0.497933
chr8	74910865	74948833	0.389731
chr8	75176641	75214609	0.375576
chr8	75195625	75233593	0.497464
chr8	75271561	75309529	0.489419
chr8	75290545	75328513	0.371753
chr8	75347497	75385465	0.344469
chr8	75366481	75404449	0.653816
chr8	75385465	75423433	0.331375
chr8	75442417	75480385	0.343491
chr8	75461401	75499369	0.665613
chr8	75480385	75518353	0.38076
chr8	75518353	75556321	0.487306
chr8	75594289	75632257	0.471026
chr8	75613273	75651241	0.655882
chr8	75632257	75670225	0.509136
chr8	75784129	75822097	0.877644
chr8	75803113	75841081	0.677857
chr8	75822097	75860065	0.425414
chr8	75841081	75879049	0.626326
chr8	75860065	75898033	0.698404
chr8	75879049	75917017	0.45225
chr8	75898033	75936001	0.369836
chr8	75954985	75992953	0.375257
chr8	76106857	76144825	-0.343838
chr8	77150977	77188945	-0.328888
chr9	3018457	3056425	0.35189
chr9	3037441	3075409	0.400323
chr9	3227281	3265249	0.478835
chr9	3303217	3341185	0.703415
chr9	3322201	3360169	0.506752
chr9	3341185	3379153	0.443043
chr9	3360169	3398137	0.462927
chr9	3493057	3531025	0.592009
chr9	3682897	3720865	0.348976
chr9	3701881	3739849	0.393896
chr9	3834769	3872737	0.460695
chr9	3853753	3891721	0.489132
chr9	3872737	3910705	0.422621
chr9	3891721	3929689	0.359295
chr9	3910705	3948673	0.598681
chr9	3929689	3967657	0.513896
chr9	3967657	4005625	0.38005
chr9	3986641	4024609	0.613918
chr9	4366321	4404289	0.439055
chr9	4404289	4442257	0.360059
chr9	4518193	4556161	0.32843
chr9	4651081	4689049	0.329472
chr9	4821937	4859905	0.34553
chr9	5277553	5315521	0.403483
chr9	5296537	5334505	0.394373
chr9	5334505	5372473	0.621312
chr9	5353489	5391457	0.428146
chr9	5448409	5486377	0.382401
chr9	5809105	5847073	0.320711
chr9	5828089	5866057	0.392043
chr9	5960977	5998945	0.380591
chr9	6188785	6226753	0.334669
chr9	6207769	6245737	0.32232
chr9	6226753	6264721	0.329542
chr9	6245737	6283705	0.409676
chr9	6302689	6340657	0.478325
chr9	6321673	6359641	0.349316
chr9	6492529	6530497	0.347681
chr9	6511513	6549481	0.4229
chr9	6530497	6568465	0.440965
chr9	6720337	6758305	0.320421
chr9	6872209	6910177	0.385967
chr9	7043065	7081033	0.36576
chr9	7213921	7251889	0.675502
chr9	7232905	7270873	0.333093
chr9	7802425	7840393	0.480063
chr9	7973281	8011249	0.419516
chr9	7992265	8030233	0.510506
chr9	8011249	8049217	0.446435
chr9	8030233	8068201	0.335693
chr9	8561785	8599753	0.543608
chr9	8580769	8618737	0.332803
chr9	8637721	8675689	0.354087
chr9	8656705	8694673	0.345875
chr9	8998417	9036385	0.388365
chr9	9017401	9055369	0.503662
chr9	9036385	9074353	0.590976
chr9	9510985	9548953	0.354446
chr9	9700825	9738793	0.350692
chr9	9719809	9757777	0.4253
chr9	9738793	9776761	0.433253
chr9	9833713	9871681	0.388481
chr9	10422217	10460185	0.893363
chr9	10536121	10574089	-0.599677
chr9	10725961	10763929	-0.380863
chr9	10744945	10782913	-0.392846
chr9	10877833	10915801	-0.346391
chr9	10896817	10934785	-0.40328
chr9	11732113	11770081	-0.32903
chr9	11751097	11789065	-0.44037
chr9	11770081	11808049	-0.577555
chr9	11978905	12016873	0.415753
chr9	12092809	12130777	-0.388895
chr9	12187729	12225697	-0.345658
chr9	12206713	12244681	-0.424248
chr9	12358585	12396553	-0.382441
chr9	12377569	12415537	-0.370295
chr9	12396553	12434521	-0.427328
chr9	12415537	12453505	-0.375672
chr9	12586393	12624361	-0.357447
chr9	13364737	13402705	-0.342757
chr9	13459657	13497625	0.356138
chr9	13497625	13535593	-0.360717
chr9	13573561	13611529	-0.396144
chr9	14389873	14427841	-0.351845
chr9	14636665	14674633	0.377955
chr9	14959393	14997361	0.325034
chr9	14978377	15016345	0.357849
chr9	15490945	15528913	-0.350248
chr9	16516081	16554049	-0.330294
chr9	16554049	16592017	0.418772
chr9	16573033	16611001	0.4633
chr9	16592017	16629985	0.341219
chr9	16724905	16762873	0.337026
chr9	18072769	18110737	-0.343838
chr9	20920369	20958337	-0.336435
chr9	20939353	20977321	0.451204
chr9	21148177	21186145	0.421081
chr9	21394969	21432937	-0.670067
chr9	21470905	21508873	0.709867
chr9	21774649	21812617	0.381877
chr9	22306201	22344169	-0.465492
chr9	22325185	22363153	-0.360211
chr9	22571977	22609945	0.345658
chr9	24451393	24489361	0.399227
chr9	24584281	24622249	0.414822
chr9	25210753	25248721	-0.390615
chr9	26159953	26197921	0.333152
chr9	26273857	26311825	-0.405119
chr9	26387761	26425729	-0.529358
chr9	26406745	26444713	-0.335969
chr9	26938297	26976265	0.369026
chr9	26957281	26995249	0.412056
chr9	27185089	27223057	-0.336408
chr9	28703809	28741777	0.323034
chr9	30241513	30279481	-0.331982
chr9	30336433	30374401	-0.415232
chr9	31893121	31931089	-0.324429
chr9	32044993	32082961	-0.375102
chr9	34854625	34892593	0.34419
chr9	35822809	35860777	-0.329132
chr9	36259441	36297409	0.387519
chr9	36278425	36316393	0.454173
chr9	36392329	36430297	-0.336866
chr9	36696073	36734041	-0.458091
chr9	36715057	36753025	-0.583081
chr9	36734041	36772009	-0.354879
chr9	36753025	36790993	-0.320523
chr9	36904897	36942865	-0.391948
chr9	37360513	37398481	-0.331481
chr9	37816129	37854097	-0.370247
chr9	38119873	38157841	-0.337116
chr9	38138857	38176825	-0.32738
chr9	38879233	38917201	-0.356909
chr9	39486721	39524689	-0.343239
chr9	39524689	39562657	-0.320943
chr9	39543673	39581641	-0.403922
chr9	39562657	39600625	-0.405068
chr9	39581641	39619609	-0.373301
chr9	40378969	40416937	-0.375796
chr9	40397953	40435921	-0.37093
chr9	40511857	40549825	-0.329912
chr9	41233249	41271217	0.410638
chr9	41461057	41499025	-0.330629
chr9	43511329	43549297	-0.325422
chr9	43587265	43625233	-0.37855
chr9	43872025	43909993	-0.366291
chr9	44289673	44327641	-0.34485
chr9	44992081	45030049	-0.336211
chr9	45011065	45049033	-0.427664
chr9	45030049	45068017	-0.332303
chr9	45941281	45979249	0.403007
chr9	46301977	46339945	-0.335545
chr9	46548769	46586737	0.464216
chr9	46567753	46605721	0.339917
chr9	46586737	46624705	0.333093
chr9	46985401	47023369	0.349062
chr9	47004385	47042353	0.380423
chr9	47801713	47839681	-0.376246
chr9	47820697	47858665	-0.338263
chr9	48655993	48693961	0.324892
chr9	48807865	48845833	-0.383284
chr9	48826849	48864817	-0.350064
chr9	49453321	49491289	0.457286
chr9	49472305	49510273	0.453606
chr9	49814017	49851985	-0.320155
chr9	50402521	50440489	-0.341436
chr9	51010009	51047977	0.394104
chr9	51028993	51066961	0.443097
chr9	51655465	51693433	0.384292
chr9	51712417	51750385	0.37362
chr9	51731401	51769369	0.323379
chr9	51750385	51788353	0.423378
chr9	51769369	51807337	0.472341
chr9	51788353	51826321	0.40193
chr9	51921241	51959209	0.369801
chr9	52035145	52073113	0.364415
chr9	52111081	52149049	0.370294
chr9	52168033	52206001	0.322151
chr9	52187017	52224985	0.483951
chr9	52206001	52243969	0.376075
chr9	52224985	52262953	0.334598
chr9	52300921	52338889	0.43007
chr9	52319905	52357873	0.426507
chr9	52414825	52452793	0.548574
chr9	52433809	52471777	0.689829
chr9	52452793	52490761	0.780595
chr9	52471777	52509745	0.393387
chr9	52528729	52566697	0.345875
chr9	52547713	52585681	0.376933
chr9	52566697	52604665	0.325286
chr9	52623649	52661617	0.328961
chr9	52870441	52908409	0.367901
chr9	52927393	52965361	0.45279
chr9	52946377	52984345	0.450905
chr9	53117233	53155201	0.454347
chr9	53193169	53231137	0.417166
chr9	53212153	53250121	0.542834
chr9	53231137	53269105	0.61089
chr9	53250121	53288089	0.409368
chr9	53307073	53345041	0.327947
chr9	53326057	53364025	0.40269
chr9	53345041	53383009	0.378865
chr9	53364025	53401993	0.34034
chr9	53458945	53496913	0.322844
chr9	53477929	53515897	0.321442
chr9	53553865	53591833	0.411521
chr9	53572849	53610817	0.386356
chr9	53705737	53743705	0.341204
chr9	53819641	53857609	0.352626
chr9	53838625	53876593	0.402421
chr9	53857609	53895577	0.545094
chr9	53876593	53914561	0.443027
chr9	53914561	53952529	0.390607
chr9	53952529	53990497	0.373408
chr9	53971513	54009481	0.357356
chr9	54351193	54389161	0.322929
chr9	54408145	54446113	0.450949
chr9	54427129	54465097	0.445154
chr9	54446113	54484081	0.37491
chr9	54465097	54503065	0.527722
chr9	54484081	54522049	0.482652
chr9	54616969	54654937	0.418843
chr9	54635953	54673921	0.358566
chr9	54692905	54730873	0.350878
chr9	55034617	55072585	0.325878
chr9	55964833	56002801	0.432944
chr9	56097721	56135689	0.325805
chr9	56306545	56344513	0.354113
chr9	56325529	56363497	0.467702
chr9	56420449	56458417	0.443391
chr9	56781145	56819113	0.448089
chr9	56800129	56838097	0.357339
chr9	56838097	56876065	0.351878
chr9	57521521	57559489	0.354407
chr9	57654409	57692377	0.410193
chr9	58015105	58053073	-0.321567
chr9	58204945	58242913	0.375422
chr9	58489705	58527673	0.343705
chr9	58736497	58774465	0.380399
chr9	58926337	58964305	0.423499
chr9	58945321	58983289	0.371213
chr9	61603081	61641049	-0.321785
chr9	61716985	61754953	-0.358891
chr9	61925809	61963777	0.427619
chr9	61944793	61982761	0.343633
chr9	61982761	62020729	0.364051
chr9	62001745	62039713	0.376075
chr9	62742121	62780089	0.351742
chr9	63159769	63197737	-0.369634
chr10	3739849	3777817	-0.33376
chr10	4271401	4309369	0.395757
chr10	4290385	4328353	0.396647
chr10	4442257	4480225	-0.349221
chr10	4461241	4499209	-0.428627
chr10	4480225	4518193	-0.354271
chr10	4746001	4783969	0.417853
chr10	4764985	4802953	0.508807
chr10	6435577	6473545	-0.39363
chr10	6758305	6796273	-0.327221
chr10	6777289	6815257	-0.414192
chr10	6796273	6834241	-0.379479
chr10	7043065	7081033	-0.327675
chr10	7346809	7384777	-0.350226
chr10	7612585	7650553	-0.347115
chr10	7688521	7726489	-0.32932
chr10	8485849	8523817	-0.340815
chr10	8542801	8580769	-0.462396
chr10	8561785	8599753	-0.350472
chr10	8827561	8865529	0.327939
chr10	8846545	8884513	0.379327
chr10	9548953	9586921	-0.322876
chr10	15396025	15433993	-0.377053
chr10	17560201	17598169	-0.427341
chr10	17788009	17825977	-0.330374
chr10	18015817	18053785	-0.323868
chr10	18034801	18072769	-0.437002
chr10	18053785	18091753	-0.429492
chr10	18091753	18129721	-0.347223
chr10	19002985	19040953	-0.359958
chr10	19097905	19135873	-0.465423
chr10	19116889	19154857	-0.44821
chr10	19477585	19515553	-0.547725
chr10	19610473	19648441	0.567
chr10	19781329	19819297	0.504659
chr10	19800313	19838281	0.641909
chr10	19933201	19971169	0.473441
chr10	19990153	20028121	0.613604
chr10	20009137	20047105	0.699219
chr10	20236945	20274913	0.632496
chr10	20255929	20293897	0.510881
chr10	20464753	20502721	0.321974
chr10	20882401	20920369	0.368172
chr10	21072241	21110209	0.462202
chr10	21091225	21129193	0.571838
chr10	21110209	21148177	0.354999
chr10	21167161	21205129	0.530907
chr10	21850585	21888553	0.438346
chr10	22230265	22268233	0.537375
chr10	22249249	22287217	0.347581
chr10	22325185	22363153	0.386269
chr10	22647913	22685881	0.374605
chr10	22666897	22704865	0.497999
chr10	22685881	22723849	0.613052
chr10	22704865	22742833	0.441165
chr10	22799785	22837753	0.424301
chr10	22837753	22875721	0.350491
chr10	22856737	22894705	0.457033
chr10	23084545	23122513	0.351413
chr10	23217433	23255401	0.518378
chr10	23236417	23274385	0.631563
chr10	23255401	23293369	0.418701
chr10	23578129	23616097	0.402178
chr10	23597113	23635081	0.395496
chr10	23616097	23654065	0.365771
chr10	23635081	23673049	0.39224
chr10	23786953	23824921	0.328231
chr10	23805937	23843905	0.393198
chr10	23824921	23862889	0.381405
chr10	23843905	23881873	0.49044
chr10	24033745	24071713	0.325435
chr10	24166633	24204601	0.322177
chr10	24185617	24223585	0.342442
chr10	24204601	24242569	0.403754
chr10	24223585	24261553	0.353017
chr10	24280537	24318505	0.3267
chr10	24299521	24337489	0.547753
chr10	24318505	24356473	0.475798
chr10	24413425	24451393	0.338739
chr10	24622249	24660217	0.353878
chr10	24641233	24679201	0.405172
chr10	24679201	24717169	0.403319
chr10	24774121	24812089	0.346757
chr10	24793105	24831073	0.359131
chr10	25324657	25362625	0.370011
chr10	25343641	25381609	0.385416
chr10	25381609	25419577	0.328662
chr10	25685353	25723321	0.350434
chr10	26065033	26103001	0.390269
chr10	26084017	26121985	0.512685
chr10	26103001	26140969	0.394517
chr10	26121985	26159953	0.349316
chr10	26140969	26178937	0.394314
chr10	26349793	26387761	0.365194
chr10	27014233	27052201	0.346757
chr10	27033217	27071185	0.562112
chr10	28115305	28153273	-0.454675
chr10	28419049	28457017	0.417276
chr10	28438033	28476001	0.39657
chr10	28457017	28494985	0.331786
chr10	28627873	28665841	0.376918
chr10	29596057	29634025	0.353592
chr10	29918785	29956753	0.357997
chr10	29994721	30032689	0.329605
chr10	30279481	30317449	0.447989
chr10	30374401	30412369	0.512737
chr10	31133761	31171729	0.36821
chr10	31760233	31798201	0.33565
chr10	31779217	31817185	0.424743
chr10	31798201	31836169	0.400323
chr10	32101945	32139913	0.321639
chr10	34835641	34873609	-0.33874
chr10	36373345	36411313	-0.457658
chr10	37474417	37512385	0.360995
chr10	37683241	37721209	0.342972
chr10	37702225	37740193	0.385926
chr10	38119873	38157841	-0.405834
chr10	38214793	38252761	-0.325548
chr10	38271745	38309713	-0.335242
chr10	38765329	38803297	-0.339581
chr10	40037257	40075225	0.329933
chr10	40189129	40227097	-0.35978
chr10	41271217	41309185	0.37149
chr10	44118817	44156785	0.352421
chr10	44669353	44707321	0.330343
chr10	45789409	45827377	-0.359043
chr10	46301977	46339945	-0.3281
chr10	47953585	47991553	-0.330908
chr10	48219361	48257329	0.362103
chr10	48238345	48276313	0.34945
chr10	49225513	49263481	-0.375205
chr10	49244497	49282465	-0.431008
chr10	49927921	49965889	-0.428662
chr10	50060809	50098777	-0.337262
chr10	50136745	50174713	-0.331908
chr10	51541561	51579529	0.387107
chr10	52130065	52168033	0.3318
chr10	52149049	52187017	0.434936
chr10	52338889	52376857	0.387481
chr10	52547713	52585681	0.436848
chr10	52965361	53003329	-0.340599
chr10	53022313	53060281	-0.325732
chr10	53326057	53364025	-0.330937
chr10	54503065	54541033	-0.329749
chr10	54711889	54749857	-0.370652
chr10	55395313	55433281	-0.373224
chr10	56211625	56249593	-0.341969
chr10	56230609	56268577	-0.4318
chr10	56249593	56287561	-0.388284
chr10	56306545	56344513	-0.363542
chr10	56534353	56572321	-0.337749
chr10	56591305	56629273	-0.337278
chr10	56781145	56819113	-0.414938
chr10	57160825	57198793	-0.359885
chr10	58053073	58091041	-0.330564
chr10	60767785	60805753	-0.356345
chr10	61166449	61204417	-0.323948
chr10	61698001	61735969	-0.380049
chr10	61716985	61754953	-0.357896
chr10	65096137	65134105	-0.322143
chr10	65456833	65494801	0.455464
chr10	65836513	65874481	-0.382063
chr10	66064321	66102289	-0.347684
chr10	66083305	66121273	-0.345205
chr10	66216193	66254161	-0.346175
chr10	66235177	66273145	-0.368055
chr10	67488121	67526089	0.365757
chr10	67507105	67545073	0.324251
chr10	72025297	72063265	0.342607
chr10	72329041	72367009	0.354133
chr10	72480913	72518881	0.893363
chr11	3170329	3208297	-0.323
chr11	3853753	3891721	-0.343054
chr11	3872737	3910705	-0.376523
chr11	4062577	4100545	-0.40089
chr11	4081561	4119529	-0.35129
chr11	4100545	4138513	-0.364634
chr11	4859905	4897873	0.369081
chr11	5410441	5448409	0.323155
chr11	6416593	6454561	0.574167
chr11	6435577	6473545	0.492528
chr11	6568465	6606433	-0.426322
chr11	6587449	6625417	-0.359608
chr11	8163121	8201089	0.407888
chr11	8903497	8941465	-0.386982
chr11	10099489	10137457	-0.398044
chr11	10118473	10156441	-0.370227
chr11	12111793	12149761	0.379261
chr11	12130777	12168745	-0.366553
chr11	12263665	12301633	-0.326659
chr11	12358585	12396553	0.603856
chr11	12453505	12491473	-0.769602
chr11	12472489	12510457	-0.465822
chr11	12491473	12529441	-0.524332
chr11	12510457	12548425	-0.374743
chr11	12529441	12567409	-0.633398
chr11	12548425	12586393	-0.701038
chr11	12700297	12738265	-0.33956
chr11	13611529	13649497	-0.385493
chr11	13630513	13668481	-0.409427
chr11	13649497	13687465	-0.444284
chr11	13706449	13744417	0.470712
chr11	13744417	13782385	-0.358288
chr11	13763401	13801369	-0.589896
chr11	13934257	13972225	0.443391
chr11	13972225	14010193	-0.327598
chr11	13991209	14029177	-0.488256
chr11	14010193	14048161	-0.599677
chr11	14029177	14067145	-0.645274
chr11	14048161	14086129	-0.365705
chr11	14275969	14313937	-0.391091
chr11	14294953	14332921	-0.442028
chr11	14313937	14351905	-0.340759
chr11	14332921	14370889	-0.322143
chr11	14351905	14389873	-0.369064
chr11	14484793	14522761	-0.459002
chr11	15642817	15680785	-0.329124
chr11	15661801	15699769	-0.441323
chr11	16535065	16573033	-0.338368
chr11	16724905	16762873	-0.346666
chr11	18509401	18547369	-0.338392
chr11	20635609	20673577	-0.444484
chr11	22097377	22135345	-0.364536
chr11	22116361	22154329	-0.344435
chr11	22742833	22780801	-0.325365
chr11	23255401	23293369	0.402636
chr11	24527329	24565297	0.338422
chr11	24717169	24755137	0.354983
chr11	25267705	25305673	0.336645
chr11	25286689	25324657	0.347043
chr11	25666369	25704337	0.324005
chr11	25780273	25818241	-0.439044
chr11	25856209	25894177	-0.345921
chr11	26084017	26121985	0.350627
chr11	26103001	26140969	0.325878
chr11	26368777	26406745	0.321908
chr11	26672521	26710489	0.332462
chr11	26938297	26976265	0.401745
chr11	26957281	26995249	0.350545
chr11	26976265	27014233	0.350397
chr11	28646857	28684825	-0.343776
chr11	28665841	28703809	-0.36343
chr11	28684825	28722793	-0.440091
chr11	29045521	29083489	0.451461
chr11	29330281	29368249	-0.333978
chr11	29842849	29880817	0.428337
chr11	29861833	29899801	0.44433
chr11	30013705	30051673	-0.324331
chr11	30317449	30355417	-0.427431
chr11	32576545	32614513	-0.347711
chr11	32709433	32747401	-0.338746
chr11	32956225	32994193	-0.381677
chr11	33696601	33734569	-0.456313
chr11	34133233	34171201	-0.326832
chr11	34266121	34304089	-0.324281
chr11	34740721	34778689	-0.371439
chr11	34835641	34873609	-0.34615
chr11	34854625	34892593	-0.390958
chr11	34873609	34911577	-0.453827
chr11	34892593	34930561	-0.385158
chr11	35044465	35082433	-0.397185
chr11	35063449	35101417	-0.325273
chr11	35120401	35158369	-0.483117
chr11	35139385	35177353	-0.450211
chr11	35177353	35215321	-0.349965
chr11	35196337	35234305	-0.383808
chr11	35405161	35443129	-0.4003
chr11	35595001	35632969	-0.393136
chr11	35803825	35841793	-0.406744
chr11	35822809	35860777	-0.397802
chr11	36449281	36487249	-0.334883
chr11	37797145	37835113	-0.379617
chr11	40170145	40208113	-0.331681
chr11	40227097	40265065	-0.344982
[truncated: 6,817 more rows]

## Sheet: RefSeqGenes
name	chrom	strand	txStart	txEnd	name2
NM_001003021	chr1	+	54844271	55000869	QKI
NM_001197156	chr1	-	59450687	59479766	THBS2
NM_001003154	chr1	-	65458050	65817865	TRDN
NM_001003132	chr1	-	96566438	96570855	RLN1
NM_001003041	chr1	+	105551207	105554381	TNNI3
NM_001003373	chr1	-	111545381	111561146	C5AR1
NM_001003022	chr1	-	111838427	111919920	ARHGAP35
NM_001003275	chr1	-	115911880	115920510	RAB4B
NM_001003342	chr1	+	120013195	120025391	ATP4A
NM_001195142	chr1	-	120344684	120349031	FXYD1
NM_001025398	chr1	-	120412876	120419113	SCN1B
NM_001003148	chr2	+	22619019	22876740	CUBN
NM_001204095	chr2	+	38468098	38586987	ANKHD1
NM_001003226	chr2	-	57469028	57509747	SMN
NM_001197137	chr2	-	80453595	80468819	ALPL
NM_001031819	chr2	+	82613795	82632671	TAS1R2
NM_001003141	chr3	-	5753085	6181303	FER
NM_001002974	chr3	+	31369512	31635611	AP3B1
NM_001031815	chr3	-	63726781	63735023	HGFAC
NM_001130837	chr3	+	72134062	72176478	WDR1
NM_001145429	chr3	-	87302906	87315834	C3H4orf52
NM_001003286	chr3	+	94267667	94284327	TMED11
NM_001002934	chr3	-	94573131	94601412	PDE6B
NM_001003369	chr5	-	19749714	19751599	APOC3
NM_001003169	chr5	+	23994064	24004351	IL18
NM_001251942	chr5	+	35491364	35496414	EIF4A1
NM_001003207	chr5	+	35838279	35853510	GUCY2D
NM_001197083	chr5	+	44662652	44685553	SREBF1
NM_001242714	chr5	+	45850780	45861308	KCNJ12
NM_001252325	chr5	-	59621760	59651089	SSU72
NM_001135788	chr5	-	62819749	62935638	NPHP4
NM_001048120	chr5	+	67531292	67559268	GALNS
NM_001048121	chr5	-	85204147	85208679	HSF4
NM_001190172	chr6	+	19283095	19301794	PDGFA
NM_001003223	chr6	+	21188848	21191939	SULT1A1
NM_001008718	chr6	-	29772227	30071122	XYLT1
NM_001002971	chr6	-	30884775	31018396	ABCC1
NM_001013418	chr6	+	34541323	34542650	TNP2
NM_001003391	chr6	+	40082453	40089474	PAM16
NM_001006650	chr6	+	41879345	41906885	PKD1
NM_001114749	chr6	+	42022812	42027551	SEPX1
NM_001097555	chr6	+	42546599	42548024	LOC100049001
NM_001204219	chr6	-	42895096	42897442	HAGHL
NM_001003329	chr6	+	44467351	44469071	KCNA2
NM_001003385	chr6	-	53007615	53029728	SLC35A3
NM_001003018	chr6	+	73787417	73804547	ASB17
NM_001204812	chr6	-	74888181	75170051	TNNI3K
NM_001003279	chr7	-	3044727	3073015	ADORA1
NM_001003012	chr7	+	4517491	4523990	TNNT2
NM_001197160	chr7	+	17125385	17339165	XPR1
NM_001003269	chr7	+	44523597	44772382	SSR2
NM_001256018	chr7	+	45237329	45244826	PKLR
NM_001220481	chr8	-	42199601	42251323	SPTB
NM_001005262	chr8	+	42855211	43001697	FUT8
NM_001164188	chr8	+	72739426	72741528	DIO3
NM_001002960	chr8	+	73515692	73850599	AMN
NM_001003235	chr9	+	3514785	3517598	PDE6G
NM_001003114	chr9	+	4530025	4536122	SGSH
NM_001031631	chr9	+	5856588	5857266	SOCS3
NM_001252581	chr9	-	5969744	5973959	SYNGR2
NM_001077438	chr9	+	7224401	7235821	RHBDF2
NM_001077437	chr9	-	7237321	7238745	AANAT
NM_001077438	chr9	+	7224401	7235821	RHBDF2
NM_001003104	chr9	+	7816346	7822625	GALK1
NM_001003168	chr9	-	14958001	14959860	GH1
NM_001008717	chr9	-	51823758	51847073	GRIN1
NM_001005379	chr9	+	51940728	51941796	FUT7
NM_001197187	chr9	+	52581388	52586896	LHX3
NM_001003189	chr9	-	52953168	52956967	LOC403829
NM_001242712	chr9	+	53176743	53204933	ADAMTS13
NM_001005263	chr9	+	53342443	53361759	DBH
NM_001003193	chr9	+	54616142	54625249	GBGT1
NM_001137603	chr10	-	20015345	20023245	SELO
NM_001204405	chr10	-	24144401	24192394	ARHGAP8
NM_001204407	chr10	-	24224301	24250417	PRR5
NM_001201488	chr10	-	30004664	30007894	LGALS1
NM_001025620	chr10	+	30401600	30402878	SSTR3
NM_001110767	chr10	+	31135176	31194505	MYH9
NM_001194969	chr10	-	31815456	31822597	HMOX1
NM_001003055	chr10	+	65037468	65210781	COMMD1
NM_001135787	chr11	-	43696387	43696948	IFNB1
NM_001007130	chr11	-	43756920	43757484	IFNA8
NM_001007128	chr11	-	43756920	43757484	IFNA6
NM_001006647	chr11	-	43756920	43757484	IFNA5
NM_001006654	chr11	+	43892930	43893494	IFNA7
NM_001146269	chr11	-	44291166	44294328	CDKN2B
NM_001003361	chr11	+	60073079	60225202	INVS
NM_001003067	chr12	+	4288013	4290315	HSP70
NM_001003335	chr12	+	4453446	4456470	CYP21A2
NM_001048100	chr12	+	5667316	5670913	SLC39A7
NM_001048128	chr12	+	5674963	5678874	RING1
NM_001048102	chr12	+	7567688	7580734	PPARD
NM_001252145	chr12	+	7603071	7605453	RPL10A
NM_001002933	chr12	+	25519536	25625347	HCRTR2
NM_001097558	chr12	+	36142220	36319990	SMAP1
NM_001013419	chr12	-	36321282	36400108	B3GAT2
NM_001048104	chr13	+	32387064	32634247	TG
NM_001197142	chr14	-	21870506	22022208	CALCR
NM_001206432	chr14	-	43301960	43304399	HOXA10
NM_001159326	chr15	+	3463778	3492831	SLC2A1
NM_001198788	chr15	+	4091845	4093014	GUCA2A
NM_001003002	chr15	+	4649695	4656002	EDN2
NM_001252134	chr15	+	11301397	11362176	C15H16orf87
NM_001081710	chr16	+	17496630	17547680	SSPO
NM_001003145	chr16	-	17957329	17990085	KCNH2
NM_001033511	chr16	-	18075071	18079266	FASTK
NM_001097542	chr16	+	30279859	30284530	STAR
NM_001113713	chr16	-	61808356	61818931	DEFB1
NM_001003277	chr17	+	23162261	23245835	RAB10
NM_001003253	chr17	-	38086214	38109195	MAL
NM_001003096	chr17	+	40356069	40361112	IL1RN
NM_001012619	chr17	+	51107578	51248540	TACR1
NM_001033996	chr17	-	63008804	63016213	CTSK
NM_001256446	chr18	+	42977976	42978942	COR12E4
NM_001083367	chr18	+	45851166	45864357	ARHGAP1
NM_001025621	chr18	-	49037635	49046652	CTSD
NM_001195403	chr18	-	49319981	49335046	IGF2
NM_001130093	chr18	-	49347097	49347975	INS
NM_001002966	chr18	-	49350177	49358344	TH
NM_001252295	chr18	-	52822422	52826817	NDUFS8
NM_001002936	chr18	-	55782336	55787322	ESRRA
NM_001031820	chr18	+	55807913	55817398	BAD
NM_001251947	chr18	-	56060401	56067490	OTUB1
NM_001252370	chr18	-	56074916	56076543	COX8A
NM_001197049	chr18	-	56267811	56325894	RTN3
NM_001104959	chr19	-	26964607	27006572	GYPC
NM_001002952	chr19	-	33006563	33083988	EPB41L5
NM_001003316	chr20	+	5758605	5778446	RAB7A
NM_001252264	chr20	+	5920031	5932713	CNBP
NM_001252375	chr20	+	5949399	5975608	ISY1
NM_001003311	chr20	+	7548817	7620876	SLC6A6
NM_001008276	chr20	-	8636211	8641466	RHO
NM_001206935	chr20	+	9656748	9707121	TAMM41
NM_001008716	chr20	-	39719805	39733242	PRKCD
NM_001002998	chr20	+	40537918	40542749	TLR9
NM_001003364	chr20	-	42075070	42094683	GNAI2
NM_001003068	chr20	-	42129454	42133249	GNAT1
NM_001003155	chr20	-	44904288	44923736	PTH1R
NM_001003152	chr20	-	49337460	49354767	RAB8A
NM_001007123	chr20	+	49802556	49819037	AKAP8
NM_001013422	chr20	-	50503457	50504387	CFOLF4
NM_001024961	chr20	+	52336436	52339536	RTBDN
NM_001204441	chr20	-	53949065	53951664	P2RY11
NM_001204439	chr20	-	53952165	53955871	PPAN
NM_001039054	chr20	-	55614552	55615398	CTXN1
NM_001127234	chr20	-	59909662	59911267	OAZ1
NM_001024639	chr20	-	61123353	61127159	MADCAM1
NM_001083631	chr21	+	32158410	32159373	cOR52N9
NM_001003113	chr21	+	43465141	43506504	KCNC1
NM_001025267	chr22	+	3134309	3167688	ATP7B
NM_001048033	chr22	+	63531342	63541553	F7
NM_001002994	chr23	-	11290916	11368676	SCN5A
NM_001010957	chr23	-	15136452	15138195	GTDC2
NM_001003317	chr23	-	26357290	26384557	RAB5A
NM_001171749	chr24	-	27525490	27560608	CPNE1
NM_001197143	chr24	+	45519327	45524644	PCK1
NM_001197171	chr24	+	49699827	49715611	COL9A3
NM_001020811	chr25	+	14581754	14658045	FLT3
NM_001145980	chr25	-	21430621	21521270	PARP4
NM_001252198	chr25	+	46560793	46565632	PTMA
NM_001003156	chr25	-	46581549	46634331	PDE6D
NM_001103219	chr25	+	51144487	51190205	MLPH
NM_001168473	chr25	-	53798855	53847130	KIF1A
NM_001127315	chr26	+	20334346	20355085	TRPV4
NM_001256457	chr27	-	3068399	3069338	COR6C13
NM_001256498	chr27	+	3112606	3113542	COR6C47
NM_001017533	chr27	+	3203907	3204870	cOR9K3
NM_001251949	chr27	-	4910007	4913488	PFDN5
NM_001014277	chr27	+	5341863	5350185	KRT76
NM_001003392	chr27	+	5425744	5430755	KRT1
NM_001003386	chr27	+	5451448	5458087	KRT2
NM_001197029	chr27	+	5540425	5548698	KRT71
NM_001003007	chr27	+	6544238	6562635	CELA1
NM_001252399	chr27	-	7930439	7953617	TMBIM6
NM_001195147	chr27	+	8749358	8762733	ADCY6
NM_001003129	chr27	+	8908492	8910507	LALBA
NM_001003199	chr27	-	9631858	9652208	PFKM
NM_001006951	chr27	+	9768510	9799248	COL2A1
NM_001099944	chr27	+	10004266	10026556	RAPGEF3
NM_001003303	chr27	+	22794223	22807745	PTHLH
NM_001197312	chr27	-	23044907	23101517	PPFIBP1
NM_001197311	chr27	-	23624451	23631014	MED21
NM_001197313	chr27	-	23686427	23697875	FGFR1OP2
NM_001197314	chr27	+	23718082	23745706	ASUN
NM_001002973	chr27	+	24475787	24480605	BHLHE41
NM_001252164	chr27	+	28490087	28512536	LDHB
NM_001003233	chr27	-	29318990	29323477	IAPP
NM_001166047	chr27	-	29434517	29495166	SLCO1B3
NM_001008719	chr27	+	35617205	35895655	GRIN2B
NM_001002957	chr27	-	36629112	36630259	CDKN1B
NM_001145496	chr27	+	37756451	37757423	TAS2R42
NM_001145503	chr27	+	37765556	37766495	CAFA-T2R67
NM_001145507	chr27	+	37809626	37810676	CAFA-T2R43
NM_001145501	chr27	+	37872599	37873544	CAFA-T2R12
NM_001145497	chr27	+	37893004	37893973	TAS2R10
NM_001145502	chr27	+	37915878	37916817	TAS2R7
NM_001003127	chr27	+	38060670	38083144	CSDA
NM_001002986	chr27	+	38163582	38172558	KLRA1
NM_001048035	chr27	-	38720055	38725568	KLRD1
NM_001003380	chr27	+	40090203	40099888	AICDA
NM_001003308	chr27	-	40326321	40456764	SLC2A3
NM_001048020	chr27	+	40698309	40726022	CD163
NM_001197054	chr27	-	41182886	41186268	TPI1
NM_001003004	chr27	-	41204298	41210131	GNB3
NM_001003252	chr27	-	41232331	41278926	CD4
NM_001003142	chr27	-	41496849	41498752	GAPDH
NM_001002932	chr27	+	41865032	42002562	VWF
NM_001006645	chr27	-	42838914	42840715	KCNA5
NM_001003322	chr27	-	45301502	45326239	SLC6A12
NM_001197099	chr28	-	6945075	6976159	RET
NM_001003257	chr28	+	43443637	43558813	INPP5A
NM_001190428	chr29	+	19347394	19417583	SGK3
NM_001204235	chr30	+	11852230	11858678	JMJD7
NM_001204236	chr30	+	11861238	11869210	PLA2G4B
NM_001204235	chr30	+	11852230	11858678	JMJD7
NM_001204236	chr30	+	11861238	11869210	PLA2G4B
NM_001170829	chr30	+	34239835	34353623	SMAD3
NM_001195140	chr31	+	31626859	31651713	SLC5A3
NM_001080898	chr31	+	39638621	39641814	CRYAA
NM_001097541	chr32	-	27735080	27811189	TACR3
NM_001168460	chr33	-	29386786	29531282	ADCY5
NM_001251944	chr33	-	31960395	31982864	FYTTD1
NM_001195834	chr34	+	3111174	3112839	CTSC
NM_001136500	chr34	+	14214740	14251082	SLC6A3
NM_001031630	chr34	+	14294247	14312664	TERT
NM_001003270	chr35	-	10285715	10310109	SSR1
NM_001002956	chr35	+	14818338	14824830	EDN1
NM_001006649	chr35	-	19939698	19940841	NHLRC1
NM_001003015	chr35	-	19948253	19972241	TPMT
NM_001008275	chr35	-	23691149	23701144	PRL
NM_001256320	chr35	-	28639897	28649343	GPX6
NM_001003213	chr35	+	28672681	28681545	GPX5
NM_001012343	chr37	+	33879437	33897019	CLN8
NM_001003056	chr38	+	3215294	3223138	OPTC
NM_001003194	chr38	-	3744593	3754876	REN
NM_001003171	chr38	-	24267571	24270495	FCER1G
NM_001130830	chr38	-	26329119	26332684	CD1B
NM_001128836	chr38	-	26341099	26344187	CD1C
NM_001003343	chrX	-	26243436	28288323	DMD
NM_001197040	chrX	+	40774160	40790213	USP11
NM_001005763	chrX	+	42916655	42965575	CCNB3
NM_001014770	chrX	+	57008109	57439951	EDA
NM_001002979	chrX	+	85051677	85316869	COL4A5
NM_001006648	chrX	+	90541823	90703513	HTR2C
NM_001003075	chrX	-	90812306	90841873	IL13RA2
NM_001003229	chrX	+	124373694	124377951	BGN
NM_001204756	chrX	+	124652483	124657230	SSR4
NM_001003177	chrX	+	124796176	124798000	AVPR2
NM_001003185	chrX	+	125185763	125190855	GDI1
