# Supplementary material for: Genome Aberrations in Canine Mammary Carcinomas and Their Detection in Cell-Free Plasma DNA
Source: PLoS One. 2013 Sep 30;8(9):e75485. doi: 10.1371/journal.pone.0075485 (PMC3787092; doi:10.1371/journal.pone.0075485)
Supplement: Table S5 — Chromosomal regions with detected copy number aberrations and a listing of refSeq annotated in these regions for T52. (XLSX) [file pone.0075485.s005.xlsx]

## Sheet: copy number variation
chromosome	start	end	log2
chr1	2939821	3015200	-0.720712
chr1	2977511	3052890	-0.585484
chr1	3090581	3165960	-0.510886
chr1	4937391	5012770	0.333447
chr1	6821891	6897270	0.318705
chr1	8141041	8216420	0.314203
chr1	8857151	8932530	0.364236
chr1	8894841	8970220	0.333693
chr1	9196361	9271740	0.321291
chr1	9912471	9987850	0.334624
chr1	9950161	10025540	0.336162
chr1	10063231	10138610	0.381068
chr1	10289371	10364750	0.321878
chr1	10402441	10477820	0.333641
chr1	10440131	10515510	0.336602
chr1	11231621	11307000	0.355194
chr1	11269311	11344690	0.349529
chr1	11344691	11420070	0.320736
chr1	11721591	11796970	0.352357
chr1	11872351	11947730	0.343815
chr1	12060801	12136180	0.311178
chr1	12513081	12588460	0.342579
chr1	12550771	12626150	0.386105
chr1	12626151	12701530	0.397262
chr1	12663841	12739220	0.32308
chr1	12965361	13040740	0.383467
chr1	13003051	13078430	0.351812
chr1	13116121	13191500	0.357307
chr1	13379951	13455330	0.356939
chr1	13493021	13568400	0.332657
chr1	13530711	13606090	0.40822
chr1	13568401	13643780	0.488628
chr1	13606091	13681470	0.414838
chr1	13681471	13756850	0.347934
chr1	13719161	13794540	0.34281
chr1	13756851	13832230	0.313725
chr1	13869921	13945300	0.348327
chr1	13907611	13982990	0.381792
chr1	14020681	14096060	0.326868
chr1	14058371	14133750	0.428708
chr1	14096061	14171440	0.376223
chr1	14322201	14397580	0.382241
chr1	14699101	14774480	0.394074
chr1	14736791	14812170	0.31378
chr1	14925241	15000620	0.461429
chr1	14962931	15038310	0.362382
chr1	15038311	15113690	0.361596
chr1	15076001	15151380	0.36516
chr1	15151381	15226760	0.31242
chr1	15490591	15565970	0.319628
chr1	15641351	15716730	0.330835
chr1	15679041	15754420	0.374945
chr1	15716731	15792110	0.405664
chr1	17714301	17789680	0.361838
chr1	18995761	19071140	0.3249
chr1	23970841	24046220	0.32877
chr1	24008531	24083910	0.404482
chr1	24950781	25026160	0.333217
chr1	25026161	25101540	0.353571
chr1	25063851	25139230	0.44531
chr1	25968411	26043790	0.316353
chr1	28116741	28192120	0.418075
chr1	28229811	28305190	0.382627
chr1	28493641	28569020	0.397702
chr1	28908231	28983610	0.337545
chr1	29322821	29398200	0.32248
chr1	30415831	30491210	0.31314
chr1	30528901	30604280	0.391366
chr1	30566591	30641970	0.325941
chr1	30792731	30868110	0.363765
chr1	31094251	31169630	0.408625
chr1	31131941	31207320	0.377984
chr1	31169631	31245010	0.361532
chr1	31395771	31471150	0.341584
chr1	31885741	31961120	0.407718
chr1	31923431	31998810	0.412407
chr1	32338021	32413400	0.324831
chr1	33431031	33506410	0.360399
chr1	35014011	35089390	0.37845
chr1	35315531	35390910	0.311377
chr1	35353221	35428600	0.314374
chr1	35390911	35466290	0.327126
chr1	35428601	35503980	0.339968
chr1	35466291	35541670	0.325884
chr1	35503981	35579360	0.369953
chr1	35541671	35617050	0.43373
chr1	35579361	35654740	0.457432
chr1	35617051	35692430	0.494097
chr1	35654741	35730120	0.438338
chr1	35918571	35993950	0.36367
chr1	36031641	36107020	0.311777
chr1	36370851	36446230	0.413654
chr1	36408541	36483920	0.518082
chr1	36446231	36521610	0.344186
chr1	36559301	36634680	0.389039
chr1	36596991	36672370	0.412944
chr1	37049271	37124650	0.436945
chr1	38029211	38104590	0.313609
chr1	39461431	39536810	0.315528
chr1	39499121	39574500	0.374006
chr1	40705201	40780580	0.340501
chr1	40742891	40818270	0.325941
chr1	40855961	40931340	0.313497
chr1	41308241	41383620	0.343416
chr1	41345931	41421310	0.3737
chr1	41383621	41459000	0.477889
chr1	41421311	41496690	0.356433
chr1	41722831	41798210	0.312083
chr1	41760521	41835900	0.346356
chr1	41798211	41873590	0.333581
chr1	43984231	44059610	0.360952
chr1	45680281	45755660	0.33504
chr1	45906421	45981800	0.426254
chr1	46207941	46283320	0.450765
chr1	46434081	46509460	0.42543
chr1	46547151	46622530	0.338896
chr1	46924051	46999430	0.362999
chr1	47602471	47677850	0.346265
chr1	47640161	47715540	0.382504
chr1	48167821	48243200	0.32478
chr1	48205511	48280890	0.352254
chr1	48883931	48959310	0.325625
chr1	50504601	50579980	0.324145
chr1	52615241	52690620	0.401054
chr1	52652931	52728310	0.347183
chr1	53632871	53708250	0.325209
chr1	54009771	54085150	0.320743
chr1	54838951	54914330	0.347157
chr1	54876641	54952020	0.419148
chr1	54914331	54989710	0.322457
chr1	55705821	55781200	0.317772
chr1	55818891	55894270	0.385575
chr1	56007341	56082720	0.335968
chr1	56195791	56271170	0.384554
chr1	60002481	60077860	0.334478
chr1	60153241	60228620	0.39119
chr1	60417071	60492450	0.375379
chr1	60454761	60530140	0.332257
chr1	61397011	61472390	0.325871
chr1	61434701	61510080	0.427631
chr1	61472391	61547770	0.347854
chr1	61510081	61585460	0.318126
chr1	61547771	61623150	0.351018
chr1	61924671	62000050	0.312955
chr1	61962361	62037740	0.313398
chr1	62150811	62226190	0.36458
chr1	62188501	62263880	0.329511
chr1	62527711	62603090	0.382428
chr1	62640781	62716160	0.354528
chr1	62678471	62753850	0.366099
chr1	62829231	62904610	0.457281
chr1	62866921	62942300	0.453859
chr1	62904611	62979990	0.455539
chr1	62942301	63017680	0.332629
chr1	63017681	63093060	0.348053
chr1	63055371	63130750	0.332657
chr1	63130751	63206130	0.328256
chr1	63168441	63243820	0.385703
chr1	63356891	63432270	0.347394
chr1	63394581	63469960	0.341014
chr1	63545341	63620720	0.337158
chr1	63696101	63771480	0.335005
chr1	64186071	64261450	0.536396
chr1	64223761	64299140	0.350565
chr1	64374521	64449900	0.388607
chr1	64562971	64638350	0.411684
chr1	64600661	64676040	0.344318
chr1	64713731	64789110	0.393612
chr1	64751421	64826800	0.408003
chr1	64789111	64864490	0.404664
chr1	64826801	64902180	0.38946
chr1	65203701	65279080	0.436079
chr1	65241391	65316770	0.31899
chr1	65316771	65392150	0.317827
chr1	65392151	65467530	0.340377
chr1	65429841	65505220	0.495241
chr1	65467531	65542910	0.48087
chr1	65505221	65580600	0.331855
chr1	65542911	65618290	0.33515
chr1	65580601	65655980	0.330735
chr1	65618291	65693670	0.323771
chr1	65655981	65731360	0.392187
chr1	65693671	65769050	0.456652
chr1	65731361	65806740	0.40338
chr1	65769051	65844430	0.416675
chr1	65806741	65882120	0.375872
chr1	65957501	66032880	0.35186
chr1	66824371	66899750	0.319659
chr1	68143521	68218900	0.321492
chr1	68181211	68256590	0.393916
chr1	68218901	68294280	0.342087
chr1	68256591	68331970	0.333975
chr1	68294281	68369660	0.334559
chr1	68633491	68708870	0.339399
chr1	68972701	69048080	0.34492
chr1	69462671	69538050	0.361043
chr1	69575741	69651120	0.356872
chr1	69613431	69688810	0.326004
chr1	69651121	69726500	0.322897
chr1	69764191	69839570	0.322636
chr1	69801881	69877260	0.363739
chr1	71384861	71460240	0.353686
chr1	73872401	73947780	0.353911
chr1	73910091	73985470	0.333326
chr1	76925291	77000670	0.380467
chr1	77000671	77076050	0.335533
chr1	79940491	80015870	0.345004
chr1	81184261	81259640	0.384593
chr1	81674231	81749610	0.334939
chr1	82314961	82390340	0.439311
chr1	82352651	82428030	0.378234
chr1	84312531	84387910	0.345567
chr1	84350221	84425600	0.417135
chr1	84387911	84463290	0.547117
chr1	84425601	84500980	0.40674
chr1	86800071	86875450	0.345677
chr1	86988521	87063900	0.370372
chr1	87026211	87101590	0.328749
chr1	87063901	87139280	0.39364
chr1	87101591	87176970	0.388805
chr1	87553871	87629250	0.404222
chr1	87591561	87666940	0.447926
chr1	87629251	87704630	0.410135
chr1	87666941	87742320	0.350247
chr1	87704631	87780010	0.334372
chr1	87930771	88006150	0.349353
chr1	87968461	88043840	0.352705
chr1	88119221	88194600	0.334534
chr1	88571501	88646880	0.353331
chr1	96411021	96486400	0.325643
chr1	99803121	99878500	0.344699
chr1	99916191	99991570	-0.368814
chr1	99953881	100029260	-0.344482
chr1	101084581	101159960	-0.342772
chr1	101612241	101687620	-0.376114
chr1	105117411	105192790	-0.385372
chr1	105192791	105268170	-0.333129
chr1	107077291	107152670	0.385897
chr1	107114981	107190360	0.311848
chr1	107190361	107265740	0.329915
chr1	108245681	108321060	-0.466469
chr1	108283371	108358750	-0.356226
chr1	109187931	109263310	-0.341605
chr1	109866351	109941730	-0.406738
chr1	110695531	110770910	-0.427463
chr1	111449331	111524710	-0.336916
chr1	111487021	111562400	-0.404513
chr1	111600091	111675470	-0.31342
chr1	112580031	112655410	-0.337496
chr1	112617721	112693100	-0.355334
chr1	114803741	114879120	-0.406858
chr1	115067571	115142950	-0.486742
chr1	115218331	115293710	-0.328305
chr1	115256021	115331400	-0.339056
chr1	116462101	116537480	-0.312771
chr1	117215901	117291280	-0.458142
chr1	117555111	117630490	-0.315569
chr1	117668181	117743560	-0.315552
chr1	117932011	118007390	0.333527
chr1	121361801	121437180	-0.355
chr1	121776391	121851770	-0.390882
chr1	121814081	121889460	-0.411113
chr1	124113171	124188550	-0.323621
chr1	124150861	124226240	-0.473526
chr1	124414691	124490070	0.314329
chr1	124452381	124527760	0.35732
chr1	124829281	124904660	-0.45881
chr1	124866971	124942350	-0.487589
chr2	4070521	4145900	-0.339049
chr2	4409731	4485110	-0.33928
chr2	4522801	4598180	-0.315873
chr2	4673561	4748940	-0.327629
chr2	4975081	5050460	-0.346105
chr2	5012771	5088150	-0.390109
chr2	5050461	5125840	-0.321128
chr2	5088151	5163530	-0.312608
chr2	5276601	5351980	-0.353291
chr2	5314291	5389670	-0.458682
chr2	5351981	5427360	-0.317606
chr2	5879641	5955020	-0.343842
chr2	5917331	5992710	-0.340851
chr2	5955021	6030400	-0.376442
chr2	5992711	6068090	-0.470305
chr2	6030401	6105780	-0.444446
chr2	6407301	6482680	-0.312453
chr2	6520371	6595750	-0.346958
chr2	6784201	6859580	-0.40543
chr2	7311861	7387240	-0.428893
chr2	7424931	7500310	1.05186
chr2	7952591	8027970	-0.45273
chr2	8216421	8291800	0.40492
chr2	8254111	8329490	0.706362
chr2	8442561	8517940	-0.399067
chr2	8480251	8555630	-0.430293
chr2	8517941	8593320	-0.360608
chr2	8668701	8744080	0.344954
chr2	9384811	9460190	-0.364706
chr2	9422501	9497880	-0.568509
chr2	9573261	9648640	-0.32895
chr2	9610951	9686330	-0.41782
chr2	9950161	10025540	-0.324026
chr2	10703961	10779340	-0.310711
chr2	11307001	11382380	-0.338423
chr2	11759281	11834660	-0.420427
chr2	11796971	11872350	-0.401496
chr2	11947731	12023110	-0.331371
chr2	11985421	12060800	-0.399762
chr2	12023111	12098490	-0.328997
chr2	12965361	13040740	-0.393673
chr2	13266881	13342260	-0.312686
chr2	13379951	13455330	-0.350861
chr2	13417641	13493020	-0.580892
chr2	13455331	13530710	-0.548788
chr2	13493021	13568400	-0.396843
chr2	14586031	14661410	-0.39632
chr2	14623721	14699100	-0.4549
chr2	14661411	14736790	-0.417344
chr2	14699101	14774480	-0.312574
chr2	14736791	14812170	-0.379974
chr2	14774481	14849860	-0.39498
chr2	14812171	14887550	-0.392333
chr2	14849861	14925240	-0.349558
chr2	14887551	14962930	-0.337857
chr2	17337401	17412780	-0.374228
chr2	17601231	17676610	-0.391264
chr2	17978131	18053510	-0.450055
chr2	18015821	18091200	-0.50568
chr2	18505791	18581170	-0.363528
chr2	18807311	18882690	-0.369855
chr2	18845001	18920380	-0.422666
chr2	19297281	19372660	-0.551414
chr2	19334971	19410350	-0.420515
chr2	19598801	19674180	-0.427483
chr2	19674181	19749560	-0.32705
chr2	19711871	19787250	-0.442042
chr2	19787251	19862630	-0.341049
chr2	19975701	20051080	-0.354535
chr2	20088771	20164150	-0.377283
chr2	20126461	20201840	-0.389849
chr2	20164151	20239530	-0.320029
chr2	20503361	20578740	-0.370037
chr2	20767191	20842570	-0.349288
chr2	20804881	20880260	-0.357888
chr2	21031021	21106400	-0.314102
chr2	21144091	21219470	-0.591893
chr2	21181781	21257160	-0.335515
chr2	22463241	22538620	-0.33356
chr2	24159291	24234670	-0.401979
chr2	24196981	24272360	-0.398285
chr2	24272361	24347740	-0.379857
chr2	24460811	24536190	-0.406527
chr2	24498501	24573880	-0.351453
chr2	25214611	25289990	-0.317239
chr2	25252301	25327680	-0.399227
chr2	25289991	25365370	-0.40782
chr2	25591511	25666890	-0.355219
chr2	25629201	25704580	-0.334275
chr2	25855341	25930720	-0.375179
chr2	25893031	25968410	-0.593298
chr2	25930721	26006100	-0.517533
chr2	25968411	26043790	-0.368912
chr2	26006101	26081480	-0.37842
chr2	26043791	26119170	-0.398174
chr2	26194551	26269930	-0.335525
chr2	26383001	26458380	-0.369806
chr2	26420691	26496070	-0.33266
chr2	26496071	26571450	-0.328708
chr2	26533761	26609140	-0.35151
chr2	26797591	26872970	-0.424824
chr2	26835281	26910660	-0.415519
chr2	26872971	26948350	-0.326911
chr2	27777531	27852910	-0.318816
chr2	27928291	28003670	-0.328573
chr2	28493641	28569020	-0.356083
chr2	28531331	28606710	-0.343843
chr2	28569021	28644400	-0.333313
chr2	28795161	28870540	-0.313875
chr2	30792731	30868110	-0.317004
chr2	30830421	30905800	-0.460607
chr2	30868111	30943490	-0.538325
chr2	30905801	30981180	-0.420521
chr2	30943491	31018870	-0.369605
chr2	31358081	31433460	-0.344307
chr2	31395771	31471150	-0.351575
chr2	31471151	31546530	-0.368626
chr2	31508841	31584220	-0.525262
chr2	31546531	31621910	-0.439109
chr2	31584221	31659600	-0.32308
chr2	32564161	32639540	-0.525354
chr2	32601851	32677230	-0.435219
chr2	32639541	32714920	-0.346381
chr2	32677231	32752610	-0.310711
chr2	32941061	33016440	-0.388206
chr2	32978751	33054130	-0.314287
chr2	33054131	33129510	-0.379424
chr2	33091821	33167200	-0.44665
chr2	33129511	33204890	-0.423265
chr2	33167201	33242580	-0.403132
chr2	33204891	33280270	-0.421135
chr2	33355651	33431030	-0.358717
chr2	33393341	33468720	-0.343219
chr2	33431031	33506410	-0.437488
chr2	33468721	33544100	-0.337183
chr2	33544101	33619480	-0.348382
chr2	33694861	33770240	-0.339181
chr2	34297901	34373280	-0.320466
chr2	34335591	34410970	-0.352062
chr2	34373281	34448660	-0.376645
chr2	34599421	34674800	-0.332218
chr2	34712491	34787870	-0.365923
chr2	34750181	34825560	-0.338871
chr2	34787871	34863250	-0.323497
chr2	34825561	34900940	-0.312819
chr2	34938631	35014010	-0.391085
chr2	34976321	35051700	-0.405008
chr2	35014011	35089390	-0.399565
chr2	35051701	35127080	-0.64907
chr2	35164771	35240150	-0.601069
chr2	35202461	35277840	-0.362862
chr2	35353221	35428600	-0.350512
chr2	35390911	35466290	-0.365159
chr2	35428601	35503980	-0.337823
chr2	35579361	35654740	-0.338342
chr2	35617051	35692430	-0.413611
chr2	35654741	35730120	-0.431888
chr2	36107021	36182400	-0.361535
chr2	36333161	36408540	-0.42552
chr2	36446231	36521610	-0.385725
chr2	36596991	36672370	-0.344432
chr2	36634681	36710060	-0.397011
chr2	36672371	36747750	-0.459826
chr2	36710061	36785440	-0.552132
chr2	36747751	36823130	-0.487839
chr2	36785441	36860820	-0.42575
chr2	36823131	36898510	-0.345794
chr2	36860821	36936200	-0.34149
chr2	36898511	36973890	-0.362171
chr2	37200031	37275410	-0.604997
chr2	37237721	37313100	-0.313878
chr2	37313101	37388480	-0.32879
chr2	37350791	37426170	-0.326853
chr2	37463861	37539240	-0.409565
chr2	37501551	37576930	-0.547678
chr2	37539241	37614620	-0.3983
chr2	37576931	37652310	-0.324925
chr2	37614621	37690000	-0.438673
chr2	37727691	37803070	-0.592713
chr2	37765381	37840760	-0.619285
chr2	37803071	37878450	-0.481001
chr2	37840761	37916140	-0.366668
chr2	37878451	37953830	-0.458127
chr2	37916141	37991520	-0.490175
chr2	38029211	38104590	-0.410749
chr2	38179971	38255350	-0.382202
chr2	38217661	38293040	-0.414753
chr2	38255351	38330730	-0.337859
chr2	38330731	38406110	-0.312722
chr2	38368421	38443800	-0.336785
chr2	38594561	38669940	-0.54361
chr2	38632251	38707630	-0.553599
chr2	38669941	38745320	-0.42222
chr2	38707631	38783010	-0.362122
chr2	38745321	38820700	-0.346102
chr2	39046841	39122220	-0.319756
chr2	39122221	39197600	-0.365678
chr2	39159911	39235290	-0.444748
chr2	39386051	39461430	-0.380278
chr2	39423741	39499120	-0.392897
chr2	39499121	39574500	-0.407096
chr2	39536811	39612190	-0.592482
chr2	39574501	39649880	-0.487275
chr2	39612191	39687570	-0.404962
chr2	39649881	39725260	-0.480636
chr2	39687571	39762950	-0.455101
chr2	39800641	39876020	-0.316899
chr2	39838331	39913710	-0.368546
chr2	39913711	39989090	-0.378854
chr2	40026781	40102160	-0.473526
chr2	40064471	40139850	-0.439728
chr2	40102161	40177540	-0.392376
chr2	40139851	40215230	-0.383186
chr2	40177541	40252920	-0.380296
chr2	40215231	40290610	-0.372715
chr2	40365991	40441370	-0.341817
chr2	40441371	40516750	-0.414467
chr2	40479061	40554440	-0.425074
chr2	40516751	40592130	-0.371606
chr2	40554441	40629820	-0.335912
chr2	40592131	40667510	-0.33356
chr2	40629821	40705200	-0.368427
chr2	40893651	40969030	-0.310711
chr2	41195171	41270550	-0.317549
chr2	41534381	41609760	-0.312277
chr2	43833471	43908850	-0.310711
chr2	43871161	43946540	-0.469518
chr2	43908851	43984230	-0.472562
chr2	44511891	44587270	-0.373406
chr2	44549581	44624960	-0.336773
chr2	44587271	44662650	-0.454411
chr2	44624961	44700340	-0.497124
chr2	45341071	45416450	-0.318478
chr2	45416451	45491830	-0.385388
chr2	45454141	45529520	-0.409275
chr2	45831041	45906420	-0.316501
chr2	46094871	46170250	-0.355976
chr2	46132561	46207940	-0.321293
chr2	46245631	46321010	-0.31859
chr2	46547151	46622530	-0.391189
chr2	46924051	46999430	-0.347459
chr2	46961741	47037120	-0.350034
chr2	46999431	47074810	-0.355863
chr2	47037121	47112500	-0.412689
chr2	47225571	47300950	-0.317508
chr2	47263261	47338640	-0.434396
chr2	48167821	48243200	-0.324226
chr2	48620101	48695480	-0.340117
chr2	48657791	48733170	-0.312536
chr2	48808551	48883930	-0.379659
chr2	48846241	48921620	-0.317195
chr2	49185451	49260830	-0.323216
chr2	49223141	49298520	-0.379947
chr2	49863871	49939250	-0.368548
chr2	50203081	50278460	-0.390378
chr2	50240771	50316150	-0.322842
chr2	50655361	50730740	-0.355162
chr2	50693051	50768430	-0.459536
chr2	50881501	50956880	-0.310711
chr2	50956881	51032260	-0.378538
chr2	50994571	51069950	-0.365504
chr2	51107641	51183020	-0.345582
chr2	51786061	51861440	-0.314769
chr2	51936821	52012200	-0.317818
chr2	52992141	53067520	-0.314158
chr2	54311291	54386670	-0.312681
chr2	54914331	54989710	-0.364182
chr2	55065091	55140470	-0.408398
chr2	55102781	55178160	-0.33131
chr2	55253541	55328920	-0.317188
chr2	55441991	55517370	-0.330915
chr2	55479681	55555060	-0.412193
chr2	55517371	55592750	-0.325292
chr2	55592751	55668130	-0.396441
chr2	55630441	55705820	-0.451126
chr2	56007341	56082720	-0.346255
chr2	56195791	56271170	-0.315507
chr2	56233481	56308860	-0.331796
chr2	56271171	56346550	-0.34846
chr2	56308861	56384240	-0.318276
chr2	56346551	56421930	-0.335543
chr2	56535001	56610380	-0.342113
chr2	56798831	56874210	-0.312205
chr2	56836521	56911900	-0.33822
chr2	56874211	56949590	-0.331883
chr2	56949591	57024970	-0.318044
chr2	57401871	57477250	-0.350457
chr2	57628011	57703390	-0.426645
chr2	57665701	57741080	-0.379597
chr2	57703391	57778770	-0.404653
chr2	57741081	57816460	-0.511918
chr2	57778771	57854150	-0.406798
chr2	57891841	57967220	-0.319603
chr2	58042601	58117980	-0.415048
chr2	58080291	58155670	-0.348679
chr2	58231051	58306430	-0.348931
chr2	58268741	58344120	-0.322012
chr2	58306431	58381810	-0.405416
chr2	58344121	58419500	-0.398048
chr2	58532571	58607950	-0.337114
chr2	58758711	58834090	-0.38063
chr2	58796401	58871780	-0.439035
chr2	58834091	58909470	-0.32761
chr2	58871781	58947160	-0.338456
chr2	58909471	58984850	-0.363788
chr2	59097921	59173300	-0.334717
chr2	59135611	59210990	-0.330508
chr2	59173301	59248680	-0.335962
chr2	59399441	59474820	-0.444859
chr2	59437131	59512510	-0.478168
chr2	59587891	59663270	-0.352404
chr2	59700961	59776340	-0.355511
chr2	59738651	59814030	-0.341085
chr2	59776341	59851720	-0.332626
chr2	59851721	59927100	-0.349185
chr2	59889411	59964790	-0.313777
chr2	59964791	60040170	-0.342351
chr2	60002481	60077860	-0.387714
chr2	60341691	60417070	-0.473239
chr2	60831661	60907040	-0.503018
chr2	60869351	60944730	-0.552885
chr2	60982421	61057800	-0.379732
chr2	61020111	61095490	-0.579471
chr2	61057801	61133180	-0.564124
chr2	61095491	61170870	-0.310711
chr2	61321631	61397010	-0.344228
chr2	61359321	61434700	-0.402051
chr2	61397011	61472390	-0.585505
chr2	61434701	61510080	-0.405301
chr2	61472391	61547770	-0.323631
chr2	61510081	61585460	-0.386426
chr2	61547771	61623150	-0.396305
chr2	61585461	61660840	-0.434311
chr2	61623151	61698530	-0.449513
chr2	61660841	61736220	-0.547346
chr2	61698531	61773910	-0.557804
chr2	61736221	61811600	-0.506776
chr2	61849291	61924670	-0.43082
chr2	61886981	61962360	-0.550899
chr2	61924671	62000050	-0.502258
chr2	62075431	62150810	-0.39049
chr2	62113121	62188500	-0.449936
chr2	62150811	62226190	-0.399556
chr2	62188501	62263880	-0.393301
chr2	62226191	62301570	-0.423186
chr2	62263881	62339260	-0.496492
chr2	62414641	62490020	-0.413381
chr2	62452331	62527710	-0.532046
chr2	62527711	62603090	-0.403576
chr2	62565401	62640780	-0.39788
chr2	62603091	62678470	-0.37233
chr2	62640781	62716160	-0.566197
chr2	62678471	62753850	-0.63391
chr2	62716161	62791540	-0.563477
chr2	62753851	62829230	-0.390824
chr2	63055371	63130750	-0.333431
chr2	63093061	63168440	-0.372039
chr2	63168441	63243820	-0.393568
chr2	63206131	63281510	-0.390814
chr2	63243821	63319200	-0.34768
chr2	63432271	63507650	-0.353929
chr2	63620721	63696100	-0.492385
chr2	63658411	63733790	-0.423692
chr2	63733791	63809170	-0.338771
chr2	63922241	63997620	-0.323243
chr2	64035311	64110690	-0.320559
chr2	64148381	64223760	-0.489003
chr2	64186071	64261450	-0.524562
chr2	64223761	64299140	-0.510761
chr2	64261451	64336830	-0.387399
chr2	64336831	64412210	-0.349823
chr2	64374521	64449900	-0.420859
chr2	64412211	64487590	-0.407697
chr2	64449901	64525280	-0.430406
chr2	64487591	64562970	-0.5345
chr2	64525281	64600660	-0.351408
chr2	64789111	64864490	-0.327886
chr2	65015251	65090630	-0.310711
chr2	65166011	65241390	-0.326245
chr2	65392151	65467530	-0.37835
chr2	65429841	65505220	-0.336409
chr2	65467531	65542910	-0.329774
chr2	65505221	65580600	-0.349971
chr2	65731361	65806740	-0.33564
chr2	65769051	65844430	-0.388953
chr2	65882121	65957500	-0.330789
chr2	66334401	66409780	-0.559783
chr2	66372091	66447470	-0.485405
chr2	66409781	66485160	-0.335479
chr2	66975131	67050510	-0.35856
chr2	67012821	67088200	-0.455947
chr2	67050511	67125890	-0.383033
chr2	67088201	67163580	-0.335444
chr2	67125891	67201270	-0.35229
chr2	67238961	67314340	-0.322472
chr2	67276651	67352030	-0.395363
chr2	67314341	67389720	-0.347801
chr2	67352031	67427410	-0.38197
chr2	67389721	67465100	-0.325958
chr2	67578171	67653550	-0.323627
chr2	67615861	67691240	-0.400228
chr2	67653551	67728930	-0.388597
chr2	67691241	67766620	-0.479859
chr2	67728931	67804310	-0.47602
chr2	67766621	67842000	-0.39841
chr2	67879691	67955070	-0.370459
chr2	68105831	68181210	-0.463663
chr2	68143521	68218900	-0.334218
chr2	68218901	68294280	-0.355519
chr2	68294281	68369660	-0.460852
chr2	68331971	68407350	-0.539117
chr2	68369661	68445040	-0.42577
chr2	68407351	68482730	-0.476066
chr2	68445041	68520420	-0.482168
chr2	68482731	68558110	-0.356091
chr2	68595801	68671180	-0.357845
chr2	68633491	68708870	-0.442677
chr2	68671181	68746560	-0.456375
chr2	68708871	68784250	-0.545176
chr2	68746561	68821940	-0.419016
chr2	68935011	69010390	-0.39689
chr2	68972701	69048080	-0.32746
chr2	69048081	69123460	-0.381909
chr2	69085771	69161150	-0.33992
chr2	69311911	69387290	-0.31402
chr2	69349601	69424980	-0.42739
chr2	70291851	70367230	-0.324078
chr2	70781821	70857200	-0.350512
chr2	70819511	70894890	-0.467467
chr2	70970271	71045650	-0.313122
chr2	71007961	71083340	-0.379936
chr2	71045651	71121030	-0.345526
chr2	71083341	71158720	-0.404115
chr2	71121031	71196410	-0.525803
chr2	71158721	71234100	-0.520404
chr2	71196411	71271790	-0.371306
chr2	71271791	71347170	-0.355367
chr2	71309481	71384860	-0.363265
chr2	71384861	71460240	-0.368926
chr2	71422551	71497930	-0.310711
chr2	71460241	71535620	-0.39445
chr2	71686381	71761760	-0.472097
chr2	71724071	71799450	-0.524925
chr2	71761761	71837140	-0.548999
chr2	71799451	71874830	-0.539865
chr2	71837141	71912520	-0.489635
chr2	71874831	71950210	-0.469311
chr2	71912521	71987900	-0.332922
chr2	71987901	72063280	-0.409234
chr2	72025591	72100970	-0.39181
chr2	72176351	72251730	-0.360014
chr2	72214041	72289420	-0.481396
chr2	72251731	72327110	-0.60176
chr2	72289421	72364800	-0.715968
chr2	72327111	72402490	-0.666312
chr2	72364801	72440180	-0.437441
chr2	72402491	72477870	-0.5011
chr2	72440181	72515560	-0.418336
chr2	72477871	72553250	-0.320853
chr2	72515561	72590940	-0.431832
chr2	72553251	72628630	-0.344753
chr2	72590941	72666320	-0.403238
chr2	72628631	72704010	-0.425979
chr2	72704011	72779390	-0.427249
chr2	72930151	73005530	-0.537945
chr2	72967841	73043220	-0.604177
chr2	73005531	73080910	-0.467525
chr2	73043221	73118600	-0.37811
chr2	73118601	73193980	-0.313885
chr2	73156291	73231670	-0.590489
chr2	73193981	73269360	-0.521278
chr2	73231671	73307050	-0.385608
chr2	73344741	73420120	-0.420138
chr2	73382431	73457810	-0.437492
chr2	73420121	73495500	-0.43604
chr2	73457811	73533190	-0.387332
chr2	73495501	73570880	-0.427789
chr2	73533191	73608570	-0.461635
chr2	73570881	73646260	-0.335268
chr2	73646261	73721640	-0.321579
chr2	73683951	73759330	-0.318324
chr2	73759331	73834710	-0.402993
chr2	73797021	73872400	-0.445138
chr2	73834711	73910090	-0.545902
chr2	73872401	73947780	-0.419417
chr2	73947781	74023160	-0.598035
chr2	73985471	74060850	-0.624372
chr2	74023161	74098540	-0.564322
chr2	74060851	74136230	-0.53487
chr2	74098541	74173920	-0.561329
chr2	74136231	74211610	-0.640184
chr2	74173921	74249300	-0.433517
chr2	74211611	74286990	-0.390484
chr2	74249301	74324680	-0.312394
chr2	74513131	74588510	-0.468502
chr2	74550821	74626200	-0.389814
chr2	74739271	74814650	-0.459034
chr2	74776961	74852340	-0.368939
chr2	74814651	74890030	-0.310711
chr2	74927721	75003100	-0.322281
chr2	74965411	75040790	-0.38666
chr2	75003101	75078480	-0.393547
chr2	75040791	75116170	-0.369605
chr2	75078481	75153860	-0.319644
chr2	75116171	75191550	-0.418748
chr2	75153861	75229240	-0.312762
chr2	75380001	75455380	-0.340132
chr2	75417691	75493070	-0.333431
chr2	75455381	75530760	-0.359984
chr2	75493071	75568450	-0.51825
chr2	75530761	75606140	-0.56519
chr2	75568451	75643830	-0.713574
chr2	75606141	75681520	-0.68952
chr2	75643831	75719210	-0.570017
chr2	75681521	75756900	-0.629488
chr2	75719211	75794590	-0.578784
chr2	75756901	75832280	-0.455101
chr2	75794591	75869970	-0.553393
chr2	75832281	75907660	-0.46361
chr2	75869971	75945350	-0.41672
chr2	75907661	75983040	-0.430267
chr2	75945351	76020730	-0.398584
chr2	75983041	76058420	-0.568082
chr2	76020731	76096110	-0.534676
chr2	76058421	76133800	-0.535778
chr2	76096111	76171490	-0.644179
chr2	76133801	76209180	-0.568461
chr2	76171491	76246870	-0.478412
chr2	76284561	76359940	-0.359838
chr2	76322251	76397630	-0.433195
chr2	76359941	76435320	-0.424293
chr2	76435321	76510700	-0.367534
chr2	76473011	76548390	-0.536915
chr2	76510701	76586080	-0.384966
chr2	76548391	76623770	-0.474007
chr2	76586081	76661460	-0.650114
chr2	76623771	76699150	-0.609079
chr2	76661461	76736840	-0.505022
chr2	76699151	76774530	-0.469409
chr2	76736841	76812220	-0.583477
chr2	76774531	76849910	-0.56957
chr2	76812221	76887600	-0.509595
chr2	76849911	76925290	-0.49062
chr2	76887601	76962980	-0.39399
chr2	77000671	77076050	-0.401907
chr2	77113741	77189120	-0.39947
chr2	77151431	77226810	-0.558754
chr2	77189121	77264500	-0.722727
chr2	77226811	77302190	-0.550116
chr2	77415261	77490640	-0.511624
chr2	77452951	77528330	-0.369275
chr2	77566021	77641400	-0.324517
chr2	77603711	77679090	-0.372614
chr2	77716781	77792160	-0.464008
chr2	77829851	77905230	-0.568987
chr2	77867541	77942920	-0.52655
chr2	77905231	77980610	-0.464299
chr2	77942921	78018300	-0.362959
chr2	77980611	78055990	-0.33947
chr2	78018301	78093680	-0.377014
chr2	78055991	78131370	-0.356943
chr2	78093681	78169060	-0.325266
chr2	78131371	78206750	-0.415893
chr2	78169061	78244440	-0.401996
chr2	78206751	78282130	-0.329327
chr2	78244441	78319820	-0.339
chr2	78282131	78357510	-0.426
chr2	78319821	78395200	-0.456562
chr2	78357511	78432890	-0.428863
chr2	78395201	78470580	-0.495417
chr2	78508271	78583650	-0.314669
chr2	78583651	78659030	-0.445475
chr2	78621341	78696720	-0.369855
chr2	78696721	78772100	-0.456609
chr2	78734411	78809790	-0.580656
chr2	78772101	78847480	-0.405868
chr2	78809791	78885170	-0.320765
chr2	78847481	78922860	-0.351109
chr2	78885171	78960550	-0.414235
chr2	79073621	79149000	-0.32999
chr2	79111311	79186690	-0.346962
chr2	79299761	79375140	-0.373905
chr2	79412831	79488210	-0.433995
chr2	79450521	79525900	-0.655439
chr2	79488211	79563590	-0.631297
chr2	79525901	79601280	-0.398371
chr2	79601281	79676660	-0.40816
chr2	79638971	79714350	-0.585958
chr2	79676661	79752040	-0.386174
chr2	79827421	79902800	-0.346482
chr2	79865111	79940490	-0.396868
chr2	79902801	79978180	-0.426795
chr2	79940491	80015870	-0.575786
chr2	79978181	80053560	-0.54035
chr2	80015871	80091250	-0.495538
chr2	80053561	80128940	-0.49241
chr2	80091251	80166630	-0.453198
chr2	80128941	80204320	-0.386201
chr2	80166631	80242010	-0.490345
chr2	80204321	80279700	-0.633604
chr2	80242011	80317390	-0.32943
chr2	80355081	80430460	-0.354008
chr2	80392771	80468150	-0.35705
chr2	80430461	80505840	-0.330296
chr2	80468151	80543530	-0.400466
chr2	80505841	80581220	-0.442282
chr2	80543531	80618910	-0.44984
chr2	80581221	80656600	-0.346117
chr2	80656601	80731980	-0.313599
chr2	80694291	80769670	-0.558639
chr2	80731981	80807360	-0.345645
chr2	81071191	81146570	-0.353272
chr2	81108881	81184260	-0.652179
chr2	81146571	81221950	-0.476229
chr2	81221951	81297330	-0.414756
chr2	81259641	81335020	-0.465335
chr2	81335021	81410400	-0.349838
chr2	81372711	81448090	-0.45536
chr2	81410401	81485780	-0.441349
chr2	81561161	81636540	-0.375417
chr2	81598851	81674230	-0.403383
chr2	81674231	81749610	-0.348458
chr2	81711921	81787300	-0.356647
chr2	81749611	81824990	-0.325739
chr2	81787301	81862680	-0.446131
chr2	81824991	81900370	-0.318338
chr2	81900371	81975750	-0.388531
chr2	81938061	82013440	-0.392747
chr2	81975751	82051130	-0.448852
chr2	82013441	82088820	-0.438586
chr2	82126511	82201890	-0.448215
chr2	82164201	82239580	-0.515916
chr2	82201891	82277270	-0.428281
chr2	82239581	82314960	-0.441434
chr2	82277271	82352650	-0.391141
chr2	82314961	82390340	-0.35921
chr2	82352651	82428030	-0.471276
chr2	82390341	82465720	-0.469231
chr2	82428031	82503410	-0.514425
chr2	82465721	82541100	-0.652192
chr2	82503411	82578790	-0.687523
chr2	82541101	82616480	-0.489514
chr2	82654171	82729550	-0.410247
chr2	82691861	82767240	-0.468252
chr2	82767241	82842620	-0.661717
chr2	82804931	82880310	-0.512688
chr2	82955691	83031070	-0.428421
chr2	82993381	83068760	-0.338127
chr2	83031071	83106450	-0.314234
chr2	83181831	83257210	-0.310711
chr2	83219521	83294900	-0.443705
chr2	83257211	83332590	-0.571185
chr2	83294901	83370280	-0.55513
chr2	83332591	83407970	-0.458438
chr2	83370281	83445660	-0.456975
chr2	83483351	83558730	-0.457677
chr2	83521041	83596420	-0.501188
chr2	83558731	83634110	-0.329148
chr2	83596421	83671800	-0.329448
chr2	83634111	83709490	-0.529057
chr2	83671801	83747180	-0.35545
chr2	83709491	83784870	-0.373296
chr2	83747181	83822560	-0.552051
chr2	83784871	83860250	-0.57316
chr2	83822561	83897940	-0.457654
chr2	83860251	83935630	-0.467374
chr2	83897941	83973320	-0.470771
chr2	83935631	84011010	-0.553617
chr2	83973321	84048700	-0.616668
chr2	84011011	84086390	-0.375148
chr2	84048701	84124080	-0.355499
chr2	84086391	84161770	-0.513204
chr2	84124081	84199460	-0.32895
chr2	84161771	84237150	-0.444638
chr2	84199461	84274840	-0.444206
chr2	84237151	84312530	-0.340683
chr2	84312531	84387910	-0.428031
chr2	84350221	84425600	-0.601358
chr2	84387911	84463290	-0.3956
chr2	84425601	84500980	-0.501042
chr2	84463291	84538670	-0.35024
chr2	84500981	84576360	-0.398998
chr2	84538671	84614050	-0.421742
chr2	84576361	84651740	-0.335331
chr2	84614051	84689430	-0.386883
chr2	84651741	84727120	-0.443328
chr2	84689431	84764810	-0.450436
chr2	84727121	84802500	-0.579383
chr2	84764811	84840190	-0.48817
chr2	84802501	84877880	-0.373675
chr2	84915571	84990950	-0.516343
chr2	84953261	85028640	-0.658377
chr2	84990951	85066330	-0.576852
chr2	85028641	85104020	-0.51491
chr2	85066331	85141710	-0.465942
chr2	85104021	85179400	-0.361507
chr2	85141711	85217090	-0.406927
chr2	85179401	85254780	-0.446965
chr2	85292471	85367850	-0.459469
chr2	85330161	85405540	-0.550077
chr2	85367851	85443230	-0.556872
chr2	85405541	85480920	-0.463494
chr2	85443231	85518610	-0.446106
chr2	85556301	85631680	-0.38889
chr2	85593991	85669370	-0.362907
chr2	85631681	85707060	-0.396244
chr2	85669371	85744750	-0.386934
chr2	85707061	85782440	-0.320695
chr2	85820131	85895510	-0.32064
chr2	85857821	85933200	-0.365753
chr2	85895511	85970890	-0.369445
chr2	85933201	86008580	-0.330936
chr2	85970891	86046270	-0.359346
chr2	86008581	86083960	-0.432874
chr2	86046271	86121650	-0.338144
chr2	86083961	86159340	-0.359025
chr2	86121651	86197030	-0.507748
chr2	86159341	86234720	-0.49861
chr2	86197031	86272410	-0.379533
chr2	86234721	86310100	-0.489623
chr2	86272411	86347790	-0.381872
chr2	86310101	86385480	-0.399206
chr2	86347791	86423170	-0.420336
chr2	86385481	86460860	-0.420336
chr2	86423171	86498550	-0.32796
chr2	86460861	86536240	-0.358705
chr2	86498551	86573930	-0.445777
chr2	86611621	86687000	-0.340055
chr2	86913141	86988520	-0.310711
chr2	86950831	87026210	1.27425
chr2	87139281	87214660	-0.577498
chr2	87176971	87252350	-0.544957
chr2	87214661	87290040	-0.372721
chr2	87252351	87327730	-0.622849
chr2	87290041	87365420	-0.690449
chr2	87327731	87403110	-0.551719
chr2	87365421	87440800	-0.732803
chr2	87403111	87478490	-0.5371
chr2	87440801	87516180	-0.517563
chr2	87478491	87553870	-0.739095
chr2	87516181	87591560	-0.622264
chr2	87553871	87629250	-0.34242
chr2	87629251	87704630	-0.491607
chr2	87742321	87817700	-0.336246
chr2	87780011	87855390	-0.357298
chr2	87817701	87893080	-0.589687
chr2	87855391	87930770	-0.752028
chr2	87893081	87968460	-0.658634
chr2	87968461	88043840	-0.540193
chr2	88006151	88081530	-0.558639
chr2	88156911	88232290	-0.640707
chr2	88194601	88269980	-0.352857
chr2	88269981	88345360	-0.310711
chr2	88307671	88383050	-0.353084
chr2	88345361	88420740	-0.431408
chr2	88383051	88458430	-0.494674
chr3	3052891	3128270	-0.419023
chr3	3090581	3165960	-0.346335
chr3	3241341	3316720	-0.351999
chr3	3279031	3354410	-0.534771
chr3	3316721	3392100	-0.397248
chr3	3429791	3505170	-0.348579
chr3	3542861	3618240	-0.353613
chr3	3919761	3995140	-0.314954
chr3	5050461	5125840	-0.329896
chr3	5691191	5766570	-0.341534
chr3	5728881	5804260	-0.351934
chr3	5879641	5955020	-0.310711
chr3	6218851	6294230	-0.342866
chr3	6256541	6331920	-0.342679
chr3	6294231	6369610	-0.317836
chr3	6407301	6482680	-0.404493
chr3	6444991	6520370	-0.378388
chr3	6708821	6784200	-0.343316
chr3	6746511	6821890	-0.347414
chr3	7236481	7311860	-0.459156
chr3	7274171	7349550	-0.312641
chr3	11231621	11307000	-0.362722
chr3	14209131	14284510	-0.405636
chr3	14246821	14322200	-0.43743
chr3	14284511	14359890	-0.310711
chr3	15829801	15905180	-0.343878
chr3	15867491	15942870	-0.410925
chr3	16621291	16696670	-0.371306
chr3	16658981	16734360	-0.327095
chr3	18731931	18807310	-0.312267
chr3	20842571	20917950	-0.353474
chr3	22802451	22877830	-0.32233
chr3	26759901	26835280	-0.407296
chr3	26797591	26872970	-0.357005
chr3	27400631	27476010	-0.32644
chr3	27438321	27513700	-0.39448
chr3	27965981	28041360	-0.338157
chr3	28418261	28493640	-0.328859
chr3	28870541	28945920	-0.358717
chr3	28908231	28983610	-0.329303
chr3	28945921	29021300	-0.377336
chr3	29134371	29209750	-0.327785
chr3	29172061	29247440	-0.388606
chr3	29624341	29699720	-0.335489
chr3	29812791	29888170	-0.354049
chr3	29850481	29925860	-0.380289
chr3	30491211	30566590	-0.312807
chr3	30528901	30604280	-0.374037
chr3	30679661	30755040	-0.375745
chr3	30717351	30792730	-0.362828
chr3	30830421	30905800	-0.318932
chr3	30868111	30943490	-0.340155
chr3	30905801	30981180	-0.362628
chr3	30943491	31018870	-0.316131
chr3	31056561	31131940	-0.402811
chr3	31094251	31169630	-0.38704
chr3	31697291	31772670	-0.505703
chr3	31734981	31810360	-0.422784
chr3	32262641	32338020	-0.407096
chr3	32639541	32714920	-0.368845
chr3	32677231	32752610	-0.313366
chr3	32714921	32790300	-0.361169
chr3	32752611	32827990	-0.346238
chr3	33167201	33242580	-0.416431
chr3	33204891	33280270	-0.333376
chr3	33242581	33317960	-0.372868
chr3	33468721	33544100	-0.444543
chr3	33506411	33581790	-0.369694
chr3	34071761	34147140	-0.442308
chr3	35014011	35089390	-0.358947
chr3	35051701	35127080	-0.408892
chr3	35089391	35164770	-0.325841
chr3	35390911	35466290	-0.361767
chr3	35428601	35503980	-0.385752
chr3	35466291	35541670	-0.312623
chr3	35541671	35617050	-0.337218
chr3	35918571	35993950	-0.327938
chr3	36521611	36596990	-0.330686
chr3	36559301	36634680	-0.429637
chr3	36596991	36672370	-0.314747
chr3	36785441	36860820	-0.319213
chr3	36823131	36898510	-0.420786
chr3	37200031	37275410	-0.415717
chr3	37652311	37727690	-0.368516
chr3	37765381	37840760	-0.310711
chr3	38368421	38443800	-0.37379
chr3	38406111	38481490	-0.329434
chr3	38519181	38594560	-0.319011
chr3	38707631	38783010	-0.312665
chr3	38896081	38971460	-0.31993
chr3	38971461	39046840	-0.315063
chr3	39009151	39084530	-0.351657
chr3	39197601	39272980	-0.347237
chr3	39386051	39461430	-0.321583
chr3	40026781	40102160	-0.419859
chr3	40064471	40139850	-0.403946
chr3	40328301	40403680	-0.398648
chr3	40365991	40441370	-0.516732
chr3	40403681	40479060	-0.512528
chr3	40441371	40516750	-0.339368
chr3	40479061	40554440	-0.329267
chr3	40516751	40592130	-0.38088
chr3	40554441	40629820	-0.489569
chr3	40592131	40667510	-0.448756
chr3	40629821	40705200	-0.396402
chr3	40667511	40742890	-0.431168
chr3	41082101	41157480	-0.399248
chr3	41119791	41195170	-0.430537
chr3	41157481	41232860	-0.316612
chr3	41345931	41421310	-0.352359
chr3	41383621	41459000	-0.367087
chr3	41572071	41647450	-0.399067
chr3	41609761	41685140	-0.447084
chr3	41798211	41873590	-0.320718
chr3	42175111	42250490	-0.372995
chr3	42212801	42288180	-0.325309
chr3	42401251	42476630	-0.419125
chr3	42438941	42514320	-0.471583
chr3	42552011	42627390	-0.312762
chr3	42589701	42665080	-0.359754
chr3	42778151	42853530	-0.314973
chr3	42853531	42928910	-0.438719
chr3	42891221	42966600	-0.417232
chr3	42966601	43041980	-0.365573
chr3	43079671	43155050	-0.420336
chr3	43456571	43531950	-0.365853
chr3	43494261	43569640	-0.343751
chr3	43682711	43758090	-0.33324
chr3	43720401	43795780	-0.348751
chr3	43758091	43833470	-0.339931
chr3	43795781	43871160	-0.415048
chr3	44059611	44134990	-0.382604
chr3	44097301	44172680	-0.355544
chr3	44285751	44361130	-0.341481
chr3	44361131	44436510	-0.312386
chr3	44662651	44738030	-0.320265
chr3	44700341	44775720	-0.329503
chr3	44738031	44813410	-0.322181
chr3	44964171	45039550	-0.413471
chr3	45001861	45077240	-0.362725
chr3	45039551	45114930	-0.452302
chr3	45077241	45152620	-0.391369
chr3	45265691	45341070	-0.338694
chr3	45303381	45378760	-0.355105
chr3	45755661	45831040	-0.35349
chr3	46886361	46961740	-0.318016
chr3	46924051	46999430	-0.322585
chr3	47979371	48054750	-0.320548
chr3	48657791	48733170	-0.315735
chr3	49034691	49110070	-0.351816
chr3	49713111	49788490	-0.310711
chr3	49750801	49826180	-0.310711
chr3	49826181	49901560	-0.352166
chr3	49901561	49976940	-0.348804
chr3	49939251	50014630	-0.4253
chr3	50165391	50240770	-0.429175
chr3	50203081	50278460	-0.414334
chr3	50353841	50429220	-0.401455
chr3	50504601	50579980	-0.335486
chr3	50542291	50617670	-0.325391
chr3	50843811	50919190	-0.356515
chr3	50881501	50956880	-0.366588
chr3	50919191	50994570	-0.317732
chr3	50994571	51069950	-0.320085
chr3	51032261	51107640	-0.314528
chr3	51559921	51635300	-0.357104
chr3	51786061	51861440	-0.317934
chr3	51823751	51899130	-0.350283
chr3	51861441	51936820	-0.35605
chr3	51899131	51974510	-0.450411
chr3	51936821	52012200	-0.446282
chr3	52125271	52200650	-0.335769
chr3	52162961	52238340	-0.313351
chr3	52200651	52276030	-0.432702
chr3	52238341	52313720	-0.399808
chr3	52276031	52351410	-0.35024
chr3	52313721	52389100	-0.343613
chr3	52426791	52502170	-0.345104
chr3	52728311	52803690	-0.312244
chr3	53745941	53821320	-0.355105
chr3	53783631	53859010	-0.378472
chr3	53821321	53896700	-0.49279
chr3	53859011	53934390	-0.405906
chr3	53896701	53972080	-0.322181
chr3	53934391	54009770	-0.452249
chr3	53972081	54047460	-0.408871
chr3	54009771	54085150	-0.315523
chr3	54047461	54122840	-0.310711
chr3	54160531	54235910	-0.36056
chr3	54198221	54273600	-0.381199
chr3	54273601	54348980	-0.465945
chr3	54311291	54386670	-0.565968
chr3	54348981	54424360	-0.361411
chr3	54462051	54537430	-0.335268
chr3	54499741	54575120	-0.420507
chr3	54537431	54612810	-0.463111
chr3	54575121	54650500	-0.564333
chr3	54612811	54688190	-0.42702
chr3	54801261	54876640	-0.43713
chr3	54838951	54914330	-0.547028
chr3	54876641	54952020	-0.582606
chr3	54914331	54989710	-0.572191
chr3	54952021	55027400	-0.354935
chr3	55178161	55253540	-0.326729
chr3	55215851	55291230	-0.411439
chr3	55253541	55328920	-0.421415
chr3	55291231	55366610	-0.607011
chr3	55328921	55404300	-0.655321
chr3	55366611	55441990	-0.424265
chr3	55404301	55479680	-0.34834
chr3	55441991	55517370	-0.460165
chr3	55479681	55555060	-0.539809
chr3	55517371	55592750	-0.370212
chr3	55630441	55705820	-0.321682
chr3	55668131	55743510	-0.422571
chr3	55781201	55856580	-0.324628
chr3	55931961	56007340	-0.415507
chr3	55969651	56045030	-0.36563
chr3	56045031	56120410	-0.345657
chr3	56120411	56195790	-0.310711
chr3	56158101	56233480	-0.482772
chr3	56195791	56271170	-0.383163
chr3	56233481	56308860	-0.32011
chr3	56346551	56421930	-0.375708
chr3	56384241	56459620	-0.358152
chr3	56610381	56685760	-0.413039
chr3	56648071	56723450	-0.607765
chr3	56685761	56761140	-0.406738
chr3	56723451	56798830	-0.405548
chr3	56761141	56836520	-0.325273
chr3	56798831	56874210	-0.350913
chr3	56836521	56911900	-0.335221
chr3	56911901	56987280	-0.428995
chr3	56987281	57062660	-0.372306
chr3	57100351	57175730	-0.399828
chr3	57138041	57213420	-0.439881
chr3	57175731	57251110	-0.492198
chr3	57213421	57288800	-0.531432
chr3	57251111	57326490	-0.317979
chr3	57401871	57477250	-0.401044
chr3	57439561	57514940	-0.412591
chr3	57590321	57665700	-0.392705
chr3	57628011	57703390	-0.403043
chr3	57741081	57816460	-0.323171
chr3	57778771	57854150	-0.342247
chr3	57816461	57891840	-0.31311
chr3	57891841	57967220	-0.32299
chr3	57929531	58004910	-0.317247
chr3	58117981	58193360	-0.316032
chr3	58155671	58231050	-0.312593
chr3	58344121	58419500	-0.354261
chr3	58570261	58645640	-0.509963
chr3	58607951	58683330	-0.40826
chr3	58645641	58721020	-0.365232
chr3	58683331	58758710	-0.382264
chr3	58721021	58796400	-0.377515
chr3	58758711	58834090	-0.351774
chr3	58909471	58984850	-0.330795
chr3	59248681	59324060	-0.403571
chr3	59286371	59361750	-0.437057
chr3	59361751	59437130	-0.316961
chr3	59399441	59474820	-0.336412
chr3	59437131	59512510	-0.459211
chr3	59474821	59550200	-0.437314
chr3	59512511	59587890	-0.39138
chr3	59550201	59625580	-0.533999
chr3	59587891	59663270	-0.537845
chr3	59625581	59700960	-0.47348
chr3	59663271	59738650	-0.416098
chr3	59700961	59776340	-0.429901
chr3	59738651	59814030	-0.375128
chr3	59776341	59851720	-0.378615
chr3	59814031	59889410	-0.47655
chr3	59851721	59927100	-0.326682
chr3	59889411	59964790	-0.398487
chr3	59927101	60002480	-0.361422
chr3	60002481	60077860	-0.345165
chr3	60040171	60115550	-0.388593
chr3	60077861	60153240	-0.336042
chr3	60115551	60190930	-0.36415
chr3	60266311	60341690	-0.341176
chr3	60304001	60379380	-0.466311
chr3	60341691	60417070	-0.51656
chr3	60379381	60454760	-0.444174
chr3	60417071	60492450	-0.421467
chr3	60454761	60530140	-0.377191
chr3	60492451	60567830	-0.35415
chr3	60530141	60605520	-0.370654
chr3	60643211	60718590	-0.408242
chr3	60680901	60756280	-0.343408
chr3	60831661	60907040	-0.367667
chr3	60869351	60944730	-0.4179
chr3	60944731	61020110	-0.529989
chr3	60982421	61057800	-0.56191
chr3	61020111	61095490	-0.357254
chr3	61057801	61133180	-0.556347
chr3	61095491	61170870	-0.499098
chr3	61133181	61208560	-0.376164
chr3	61170871	61246250	-0.440878
chr3	61208561	61283940	-0.561298
chr3	61246251	61321630	-0.486044
chr3	61283941	61359320	-0.408852
chr3	61321631	61397010	-0.466694
chr3	61359321	61434700	-0.432352
chr3	61397011	61472390	-0.430321
chr3	61434701	61510080	-0.416348
chr3	61472391	61547770	-0.451866
chr3	61510081	61585460	-0.546568
chr3	61547771	61623150	-0.491452
chr3	61585461	61660840	-0.617849
chr3	61623151	61698530	-0.630904
chr3	61660841	61736220	-0.416956
chr3	61698531	61773910	-0.380627
chr3	61736221	61811600	-0.388817
chr3	61773911	61849290	-0.381918
chr3	61886981	61962360	-0.329002
chr3	61924671	62000050	-0.438611
chr3	61962361	62037740	-0.54028
chr3	62000051	62075430	-0.496215
chr3	62037741	62113120	-0.460695
chr3	62075431	62150810	-0.382434
chr3	62113121	62188500	-0.344819
chr3	62150811	62226190	-0.528241
chr3	62188501	62263880	-0.33878
chr3	62226191	62301570	-0.355348
chr3	62263881	62339260	-0.507264
chr3	62301571	62376950	-0.541009
chr3	62339261	62414640	-0.55232
chr3	62376951	62452330	-0.436959
chr3	62414641	62490020	-0.381101
chr3	62527711	62603090	-0.36398
chr3	62565401	62640780	-0.457877
chr3	62603091	62678470	-0.378952
chr3	62640781	62716160	-0.341572
chr3	62678471	62753850	-0.523955
chr3	62716161	62791540	-0.411741
chr3	62753851	62829230	-0.643409
chr3	62791541	62866920	-0.7245
chr3	62829231	62904610	-0.581038
chr3	62866921	62942300	-0.586039
chr3	62904611	62979990	-0.429197
chr3	62979991	63055370	-0.423067
chr3	63017681	63093060	-0.439994
chr3	63093061	63168440	-0.352438
chr3	63130751	63206130	-0.491434
chr3	63168441	63243820	-0.590076
chr3	63206131	63281510	-0.462714
chr3	63243821	63319200	-0.377825
chr3	63281511	63356890	-0.440317
chr3	63319201	63394580	-0.531884
chr3	63356891	63432270	-0.578717
chr3	63394581	63469960	-0.323497
chr3	63432271	63507650	-0.3413
chr3	63469961	63545340	-0.52192
chr3	63507651	63583030	-0.618693
chr3	63545341	63620720	-0.52988
chr3	63583031	63658410	-0.56225
chr3	63620721	63696100	-0.54575
chr3	63658411	63733790	-0.338908
chr3	63696101	63771480	-0.396263
chr3	63846861	63922240	-0.539282
chr3	63884551	63959930	-0.41731
chr3	63922241	63997620	-0.334959
chr3	63959931	64035310	-0.361016
chr3	64073001	64148380	-0.451887
chr3	64110691	64186070	-0.39744
chr3	64148381	64223760	-0.410811
chr3	64186071	64261450	-0.455399
chr3	64223761	64299140	-0.494794
chr3	64261451	64336830	-0.493026
chr3	64299141	64374520	-0.348065
chr3	64336831	64412210	-0.346468
chr3	64374521	64449900	-0.403246
chr3	64412211	64487590	-0.391351
chr3	64449901	64525280	-0.374664
chr3	64487591	64562970	-0.335183
chr3	64562971	64638350	-0.373388
chr3	64638351	64713730	-0.321319
chr3	64676041	64751420	-0.459268
chr3	64864491	64939870	-0.411995
chr3	64902181	64977560	-0.521087
chr3	64939871	65015250	-0.345365
chr3	65052941	65128320	-0.395843
chr3	65128321	65203700	-0.449272
chr3	65166011	65241390	-0.630143
chr3	65203701	65279080	-0.407657
chr3	65316771	65392150	-0.455101
chr3	65354461	65429840	-0.50498
chr3	65392151	65467530	-0.472462
chr3	65429841	65505220	-0.434358
chr3	65467531	65542910	-0.37379
chr3	65618291	65693670	-0.405501
chr3	65655981	65731360	-0.384984
chr3	65769051	65844430	-0.348981
chr3	65806741	65882120	-0.504372
chr3	65844431	65919810	-0.421115
chr3	66183641	66259020	-0.469068
chr3	66221331	66296710	-0.393913
chr3	66259021	66334400	-0.312588
chr3	66748991	66824370	-0.319046
chr3	66786681	66862060	-0.352874
chr3	66824371	66899750	-0.414366
chr3	66975131	67050510	-0.316455
chr3	67238961	67314340	-0.366172
chr3	67389721	67465100	-0.337183
chr3	67427411	67502790	-0.334891
chr3	67615861	67691240	-0.380403
chr3	68181211	68256590	-0.348973
chr3	68218901	68294280	-0.357963
chr3	68256591	68331970	-0.37685
chr3	68294281	68369660	-0.342274
chr3	68821941	68897320	-0.316818
chr3	69274221	69349600	-0.324838
chr3	69311911	69387290	-0.391739
chr3	69462671	69538050	-0.370879
chr3	69688811	69764190	-0.348356
chr3	69726501	69801880	-0.379922
chr3	71083341	71158720	-0.322656
chr3	71196411	71271790	-0.36185
chr3	71234101	71309480	-0.405301
chr3	71799451	71874830	-0.347062
chr3	71837141	71912520	-0.318812
chr3	72025591	72100970	-0.343228
chr3	72063281	72138660	-0.464368
chr3	72100971	72176350	-0.32982
chr3	72138661	72214040	-0.425044
chr3	72176351	72251730	-0.490677
chr3	72327111	72402490	-0.329896
chr3	72364801	72440180	-0.349946
chr3	72402491	72477870	-0.408187
chr3	72440181	72515560	-0.441051
chr3	72477871	72553250	-0.447846
chr3	72515561	72590940	-0.431478
chr3	72553251	72628630	-0.393173
chr3	72590941	72666320	-0.400036
chr3	72628631	72704010	-0.533416
chr3	72666321	72741700	-0.365159
chr3	72854771	72930150	-0.535163
chr3	72892461	72967840	-0.36068
chr3	72967841	73043220	-0.324945
chr3	73005531	73080910	-0.382305
chr3	73043221	73118600	-0.369977
chr3	73080911	73156290	-0.49065
chr3	73118601	73193980	-0.484128
chr3	73156291	73231670	-0.360945
chr3	73382431	73457810	-0.333642
chr3	73533191	73608570	-0.325465
chr3	73570881	73646260	-0.345645
chr3	73721641	73797020	-0.366854
chr3	73759331	73834710	-0.46392
chr3	73834711	73910090	-0.336742
chr3	73872401	73947780	-0.312596
chr3	73947781	74023160	-0.31993
chr3	74023161	74098540	-0.420336
chr3	74060851	74136230	-0.338635
chr3	74249301	74324680	-0.393173
chr3	74286991	74362370	-0.473368
chr3	74324681	74400060	-0.334141
chr3	74588511	74663890	-0.463276
chr3	74626201	74701580	-0.432121
chr3	74663891	74739270	-0.328633
chr3	74776961	74852340	-0.353613
chr3	74890031	74965410	-0.329973
chr3	74927721	75003100	-0.354553
chr3	75266931	75342310	-0.400488
chr3	76246871	76322250	-0.332138
chr3	76284561	76359940	-0.354433
chr3	76435321	76510700	-0.416015
chr3	76473011	76548390	-0.352775
chr3	76812221	76887600	-0.586537
chr3	76849911	76925290	-0.617022
chr3	76887601	76962980	-0.355292
chr3	77000671	77076050	-0.360775
chr3	77038361	77113740	-0.37009
chr3	77076051	77151430	-0.422289
chr3	77113741	77189120	-0.341786
chr3	77151431	77226810	-0.310711
chr3	77189121	77264500	-0.328608
chr3	77226811	77302190	-0.387062
chr3	77264501	77339880	-0.390355
chr3	77302191	77377570	-0.352785
chr3	77754471	77829850	-0.313698
chr3	86121651	86197030	-0.328024
chr3	86272411	86347790	-0.326587
chr3	86310101	86385480	-0.465624
chr3	86498551	86573930	-0.379974
chr3	86762381	86837760	-0.343567
chr3	86988521	87063900	-0.348186
chr3	87026211	87101590	-0.413532
chr3	87063901	87139280	-0.356194
chr3	87176971	87252350	-0.622597
chr3	87214661	87290040	-0.51172
chr3	87252351	87327730	-0.470921
chr3	87290041	87365420	-0.400526
chr3	87553871	87629250	-0.379374
chr3	87591561	87666940	-0.528165
chr3	87629251	87704630	-0.424327
chr3	87704631	87780010	-0.323004
chr3	87817701	87893080	-0.387399
chr3	87855391	87930770	-0.429264
chr3	87968461	88043840	-0.410768
chr3	88006151	88081530	-0.610672
chr3	88043841	88119220	-0.554684
chr3	88081531	88156910	-0.371626
chr3	88119221	88194600	-0.395195
chr3	88156911	88232290	-0.44411
chr3	88194601	88269980	-0.326786
chr3	88420741	88496120	-0.352531
chr3	88759951	88835330	-0.374777
chr3	88910711	88986090	-0.362647
chr3	90116791	90192170	-0.319335
chr3	90154481	90229860	-0.386842
chr3	90192171	90267550	-0.338117
chr3	90229861	90305240	-0.316486
chr3	90569071	90644450	-0.331595
chr3	91699771	91775150	-0.32171
chr3	92038981	92114360	-0.33839
chr3	92717401	92792780	-0.335771
chr3	92905851	92981230	-0.310711
chr3	93358131	93433510	-0.310711
chr3	93395821	93471200	-0.510971
chr3	93923481	93998860	-0.384101
chr3	94225001	94300380	-0.491952
chr3	94262691	94338070	-0.462714
chr3	94338071	94413450	-0.711535
chr3	94375761	94451140	-0.970737
chr3	94413451	94488830	-0.68352
chr3	94451141	94526520	-0.495629
chr3	94488831	94564210	-0.474047
chr3	94526521	94601900	-0.507627
chr3	94564211	94639590	-0.567619
chr3	94601901	94677280	-0.422778
chr3	94639591	94714970	-0.431005
chr3	94677281	94752660	-0.715968
chr4	4334351	4409730	0.401096
chr4	4522801	4598180	0.322116
chr4	4560491	4635870	0.349087
chr4	5012771	5088150	0.319279
chr4	5728881	5804260	0.437428
chr4	5766571	5841950	0.31096
chr4	7651071	7726450	0.462812
chr4	7688761	7764140	0.427142
chr4	13606091	13681470	0.316347
chr4	14736791	14812170	0.315474
chr4	15264451	15339830	0.324552
chr4	15792111	15867490	0.322692
chr4	15829801	15905180	0.311665
chr4	15867491	15942870	0.37014
chr4	15905181	15980560	0.515904
chr4	16470531	16545910	0.338937
chr4	16772051	16847430	0.335099
chr4	18241961	18317340	0.32699
chr4	18355031	18430410	0.380422
chr4	18505791	18581170	0.377269
chr4	19448041	19523420	0.377568
chr4	19485731	19561110	0.47957
chr4	19523421	19598800	0.341579
chr4	19636491	19711870	0.435706
chr4	19674181	19749560	0.343313
chr4	19711871	19787250	0.40756
chr4	19749561	19824940	0.460956
chr4	19787251	19862630	0.33541
chr4	20239531	20314910	0.352926
chr4	20352601	20427980	0.395558
chr4	20390291	20465670	0.389915
chr4	20427981	20503360	0.355441
chr4	20804881	20880260	0.326131
chr4	20842571	20917950	0.33763
chr4	20955641	21031020	0.403272
chr4	21031021	21106400	0.328726
chr4	21068711	21144090	0.381655
chr4	21558681	21634060	0.37067
chr4	21596371	21671750	0.436102
chr4	21634061	21709440	0.417987
chr4	22086341	22161720	0.326876
chr4	22538621	22614000	0.310565
chr4	23141661	23217040	0.331366
chr4	24950781	25026160	-0.375251
chr4	26006101	26081480	0.343851
chr4	26269931	26345310	0.367851
chr4	26307621	26383000	0.352254
chr4	26646831	26722210	0.364782
chr4	26684521	26759900	0.336715
chr4	27174491	27249870	0.324964
chr4	27777531	27852910	0.371948
chr4	27815221	27890600	0.392055
chr4	27852911	27928290	0.31655
chr4	27890601	27965980	0.347974
chr4	28116741	28192120	0.362404
chr4	29888171	29963550	0.355426
chr4	31207321	31282700	-0.495029
chr4	31245011	31320390	-0.529684
chr4	32036501	32111880	-0.355659
chr4	32149571	32224950	-0.322056
chr4	32413401	32488780	-0.310711
chr4	33317961	33393340	0.335466
chr4	33355651	33431030	0.355146
chr4	33468721	33544100	0.34189
chr4	33506411	33581790	0.349167
chr4	34335591	34410970	0.408727
chr4	35051701	35127080	0.392157
chr4	35089391	35164770	0.470384
chr4	37388481	37463860	0.392896
chr4	39122221	39197600	-0.313356
chr4	39159911	39235290	-0.367652
chr4	44097301	44172680	0.3528
chr4	44134991	44210370	0.389872
chr4	44172681	44248060	0.328699
chr4	44210371	44285750	0.430046
chr4	44248061	44323440	0.399243
chr4	44285751	44361130	0.377019
chr4	47451711	47527090	0.348072
chr4	47489401	47564780	0.32024
chr4	47866301	47941680	0.312552
chr4	47903991	47979370	0.322872
chr4	48130131	48205510	0.378192
chr4	48280891	48356270	0.329746
chr4	48318581	48393960	0.318083
chr4	48507031	48582410	0.332509
chr4	48544721	48620100	0.327263
chr4	48582411	48657790	0.324078
chr4	48695481	48770860	0.346353
chr4	48770861	48846240	0.349082
chr4	48808551	48883930	0.453123
chr4	48846241	48921620	0.342139
chr4	49072381	49147760	0.329703
chr4	49110071	49185450	0.348252
chr4	49411591	49486970	0.385857
chr4	49449281	49524660	0.390335
chr4	49750801	49826180	0.424971
chr4	50127701	50203080	0.346084
chr4	50165391	50240770	0.381167
chr4	50203081	50278460	0.448469
chr4	50240771	50316150	0.437124
chr4	50429221	50504600	0.36187
chr4	50466911	50542290	0.469391
chr4	50655361	50730740	0.338889
chr4	51145331	51220710	0.333906
chr4	51296091	51371470	0.355929
chr4	51333781	51409160	0.360139
chr4	51710681	51786060	0.403555
chr4	51748371	51823750	0.39286
chr4	52049891	52125270	0.321222
chr4	52389101	52464480	0.339346
chr4	52690621	52766000	0.381516
chr4	52728311	52803690	0.361645
chr4	53067521	53142900	0.458405
chr4	53105211	53180590	0.342366
chr4	53255971	53331350	0.31879
chr4	54537431	54612810	0.351213
chr4	56987281	57062660	0.34906
chr4	57024971	57100350	0.315563
chr4	60567831	60643210	0.321336
chr4	61510081	61585460	0.379604
chr4	61773911	61849290	-0.396665
chr4	63281511	63356890	0.327889
chr4	65354461	65429840	0.312448
chr4	65919811	65995190	0.33785
chr4	65957501	66032880	0.417849
chr4	65995191	66070570	0.435698
chr4	66447471	66522850	0.310028
chr4	66485161	66560540	0.449748
chr4	66522851	66598230	0.378782
chr4	66598231	66673610	0.365232
chr4	66635921	66711300	0.311959
chr4	66824371	66899750	0.31847
chr4	66862061	66937440	0.344099
chr4	66937441	67012820	0.360576
chr4	66975131	67050510	0.359509
chr4	67427411	67502790	0.365686
chr4	67465101	67540480	0.356016
chr4	67502791	67578170	0.330692
chr4	67842001	67917380	0.381167
chr4	67879691	67955070	0.38778
chr4	68030451	68105830	0.31399
chr4	68105831	68181210	0.335541
chr4	68294281	68369660	0.380312
chr4	68331971	68407350	0.323205
chr4	68671181	68746560	0.321861
chr4	68708871	68784250	0.52423
chr4	68746561	68821940	0.406455
chr4	69085771	69161150	0.44072
chr4	69123461	69198840	0.496366
chr4	69349601	69424980	0.343853
chr4	69387291	69462670	0.3272
chr4	69462671	69538050	0.326313
chr4	71912521	71987900	0.396242
chr4	72440181	72515560	0.340139
chr4	72779391	72854770	0.327757
chr4	73005531	73080910	0.340547
chr4	73043221	73118600	0.369898
chr4	73156291	73231670	0.344013
chr4	74249301	74324680	0.356784
chr4	74776961	74852340	0.360666
chr4	74814651	74890030	0.532953
chr4	74852341	74927720	0.493527
chr4	74890031	74965410	0.333906
chr4	79149001	79224380	0.415157
chr4	79186691	79262070	0.326203
chr4	79676661	79752040	0.32768
chr4	79789731	79865110	0.391803
chr4	79827421	79902800	0.369671
chr4	79902801	79978180	0.400217
chr4	79940491	80015870	0.318419
chr4	80279701	80355080	0.327152
chr4	80317391	80392770	0.323023
chr4	80355081	80430460	0.318847
chr4	80392771	80468150	0.339285
chr4	80430461	80505840	0.447336
chr4	80468151	80543530	0.372468
chr4	80769671	80845050	0.319966
chr4	80807361	80882740	0.436245
chr4	80920431	80995810	0.329464
chr4	81071191	81146570	0.315646
chr4	81108881	81184260	0.51183
chr4	81146571	81221950	0.426254
chr4	81297331	81372710	0.347844
chr4	81335021	81410400	0.440942
chr4	81485781	81561160	0.378192
chr4	81523471	81598850	0.421734
chr4	81561161	81636540	0.419798
chr4	81598851	81674230	0.38879
chr4	81636541	81711920	0.372776
chr4	81674231	81749610	0.380572
chr4	81711921	81787300	0.350555
chr4	81749611	81824990	0.356962
chr4	81787301	81862680	0.322861
chr4	81862681	81938060	0.436336
chr4	81900371	81975750	0.428472
chr4	81938061	82013440	0.3572
chr4	81975751	82051130	0.386302
chr4	82013441	82088820	0.330781
chr4	82126511	82201890	0.410474
chr4	82314961	82390340	0.355001
chr4	82352651	82428030	0.363659
chr4	82390341	82465720	0.322506
chr4	82428031	82503410	0.322138
chr4	82541101	82616480	0.373839
chr4	82993381	83068760	0.346811
chr4	83031071	83106450	0.400142
chr4	83068761	83144140	0.325541
chr4	83106451	83181830	0.335293
chr4	83144141	83219520	0.436139
chr4	83181831	83257210	0.426723
chr4	83219521	83294900	0.42379
chr4	83257211	83332590	0.42953
chr4	83294901	83370280	0.344641
chr4	83332591	83407970	0.361187
chr4	83370281	83445660	0.372316
chr4	83407971	83483350	0.322251
chr4	83445661	83521040	0.326233
chr4	83483351	83558730	0.389906
chr4	83822561	83897940	0.359441
chr4	83860251	83935630	0.359774
chr4	83935631	84011010	0.343217
chr4	84048701	84124080	0.316431
chr4	84086391	84161770	0.335811
chr4	84124081	84199460	0.391421
chr4	84161771	84237150	0.471109
chr4	84199461	84274840	0.352664
chr4	84387911	84463290	0.393464
chr4	84425601	84500980	0.38539
chr4	84689431	84764810	0.319715
chr4	84764811	84840190	0.317041
chr4	85028641	85104020	0.336385
chr4	85405541	85480920	0.315093
chr4	85443231	85518610	0.333619
chr4	85744751	85820130	0.398356
chr4	85782441	85857820	0.389729
chr4	86197031	86272410	0.339578
chr4	86234721	86310100	0.316308
chr4	86724691	86800070	0.328566
chr4	86762381	86837760	0.410714
chr4	86875451	86950830	0.319683
chr4	86913141	86988520	0.348602
chr4	87214661	87290040	0.489519
chr4	87252351	87327730	0.383876
chr4	87365421	87440800	0.331526
chr4	87403111	87478490	0.333718
chr4	87591561	87666940	0.359209
chr4	87742321	87817700	0.319545
chr4	88345361	88420740	0.312762
chr4	88609191	88684570	0.388665
chr4	89099161	89174540	0.378483
chr4	89136851	89212230	0.345187
chr4	91473631	91549010	-0.910624
chr5	3015201	3090580	-0.390979
chr5	3354411	3429790	-0.371626
chr5	3392101	3467480	-0.332604
chr5	3655931	3731310	-0.478983
chr5	3693621	3769000	-0.322734
chr5	3731311	3806690	-0.371593
chr5	3769001	3844380	-0.51383
chr5	4070521	4145900	-0.420292
chr5	4108211	4183590	-0.367434
chr5	4145901	4221280	-0.438561
chr5	4183591	4258970	-0.560584
chr5	4221281	4296660	-0.368516
chr5	4372041	4447420	-0.402764
chr5	4409731	4485110	-0.344134
chr5	4447421	4522800	-0.327585
chr5	4598181	4673560	-0.324116
chr5	4786631	4862010	-0.476913
chr5	4824321	4899700	-0.501974
chr5	4862011	4937390	-0.491674
chr5	4899701	4975080	-0.409135
chr5	4975081	5050460	-0.337216
chr5	5012771	5088150	-0.34973
chr5	5163531	5238910	-0.400394
chr5	5201221	5276600	-0.386783
chr5	5314291	5389670	-0.388086
chr5	5351981	5427360	-0.384531
chr5	5578121	5653500	-0.346945
chr5	5766571	5841950	-0.45589
chr5	5804261	5879640	-0.496539
chr5	5841951	5917330	-0.34733
chr5	5879641	5955020	-0.464488
chr5	5917331	5992710	-0.488016
chr5	6030401	6105780	-0.392261
chr5	6068091	6143470	-0.408288
chr5	6105781	6181160	-0.454667
chr5	6143471	6218850	-0.457843
chr5	6331921	6407300	-0.31301
chr5	6369611	6444990	-0.42189
chr5	6407301	6482680	-0.560895
chr5	6444991	6520370	-0.386995
chr5	6595751	6671130	-0.313896
chr5	6671131	6746510	-0.408501
chr5	6708821	6784200	-0.447091
chr5	6746511	6821890	-0.398908
chr5	6784201	6859580	-0.394775
chr5	6821891	6897270	-0.423791
chr5	6859581	6934960	-0.315343
chr5	7085721	7161100	-0.333195
chr5	7274171	7349550	-0.312145
chr5	7387241	7462620	-0.355583
chr5	7424931	7500310	-0.318649
chr5	7500311	7575690	-0.37922
chr5	7914901	7990280	-0.360464
chr5	7952591	8027970	-0.35772
chr5	8027971	8103350	-0.352595
chr5	8065661	8141040	-0.379824
chr5	8103351	8178730	-0.37426
chr5	8141041	8216420	-0.426669
chr5	8291801	8367180	-0.339544
chr5	8404871	8480250	-0.356867
chr5	8442561	8517940	-0.310711
chr5	8706391	8781770	-0.410056
chr5	8744081	8819460	-0.483811
chr5	8781771	8857150	-0.413947
chr5	8819461	8894840	-0.495225
chr5	8857151	8932530	-0.540934
chr5	8894841	8970220	-0.393298
chr5	9158671	9234050	-0.353995
chr5	9196361	9271740	-0.314142
chr5	10515511	10590890	-0.392853
chr5	10628581	10703960	-0.320859
chr5	10666271	10741650	-0.355158
chr5	10892411	10967790	-0.365225
chr5	10930101	11005480	-0.537826
chr5	10967791	11043170	-0.439849
chr5	11005481	11080860	-0.376549
chr5	11043171	11118550	-0.369207
chr5	11156241	11231620	-0.370492
chr5	11193931	11269310	-0.416236
chr5	11646211	11721590	-0.334723
chr5	11683901	11759280	-0.39168
chr5	11721591	11796970	-0.497615
chr5	11759281	11834660	-0.543216
chr5	11796971	11872350	-0.487012
chr5	11834661	11910040	-0.349736
chr5	11872351	11947730	-0.399696
chr5	11910041	11985420	-0.474926
chr5	11985421	12060800	-0.357723
chr5	12023111	12098490	-0.409115
chr5	12136181	12211560	-0.365465
chr5	12173871	12249250	-0.429743
chr5	12211561	12286940	-0.410387
chr5	12249251	12324630	-0.343926
chr5	12286941	12362320	-0.385555
chr5	12400011	12475390	-0.392011
chr5	12588461	12663840	-0.425704
chr5	12626151	12701530	-0.325751
chr5	12739221	12814600	-0.375087
chr5	13681471	13756850	-0.34195
chr5	13719161	13794540	-0.361662
chr5	13869921	13945300	-0.340957
chr5	13907611	13982990	-0.389386
chr5	13945301	14020680	-0.33914
chr5	14058371	14133750	-0.367295
chr5	14096061	14171440	-0.389273
chr5	14133751	14209130	-0.439186
chr5	14171441	14246820	-0.472426
chr5	14209131	14284510	-0.467216
chr5	14246821	14322200	-0.386137
chr5	14284511	14359890	-0.350567
chr5	14586031	14661410	-0.377437
chr5	14623721	14699100	-0.347496
chr5	14661411	14736790	-0.345291
chr5	14887551	14962930	-0.392293
chr5	14925241	15000620	-0.453407
chr5	15415211	15490590	-0.323202
chr5	15452901	15528280	-0.378087
chr5	15490591	15565970	-0.468458
chr5	15528281	15603660	-0.340208
chr5	15603661	15679040	-0.434419
chr5	15641351	15716730	-0.312491
chr5	15905181	15980560	-0.338984
chr5	16131321	16206700	-0.38952
chr5	16169011	16244390	-0.390659
chr5	16282081	16357460	-0.31666
chr5	16319771	16395150	-0.452587
chr5	16357461	16432840	-0.466229
chr5	16395151	16470530	-0.456876
chr5	16432841	16508220	-0.387426
chr5	16470531	16545910	-0.315234
chr5	16734361	16809740	-0.370832
chr5	16772051	16847430	-0.38456
chr5	16847431	16922810	-0.347576
chr5	16885121	16960500	-0.399924
chr5	16922811	16998190	-0.544025
chr5	16960501	17035880	-0.332277
chr5	17035881	17111260	-0.514019
chr5	17073571	17148950	-0.535804
chr5	17111261	17186640	-0.570454
chr5	17148951	17224330	-0.604526
chr5	17186641	17262020	-0.46646
chr5	17224331	17299710	-0.45024
chr5	17262021	17337400	-0.457221
chr5	17299711	17375090	-0.519853
chr5	17337401	17412780	-0.490588
chr5	17375091	17450470	-0.432203
chr5	17412781	17488160	-0.377926
chr5	17488161	17563540	-0.35921
chr5	17525851	17601230	-0.423186
chr5	17563541	17638920	-0.537482
chr5	17601231	17676610	-0.553836
chr5	17638921	17714300	-0.475576
chr5	17676611	17751990	-0.450523
chr5	17714301	17789680	-0.347171
chr5	17751991	17827370	-0.435137
chr5	17789681	17865060	-0.506415
chr5	17827371	17902750	-0.479971
chr5	17865061	17940440	-0.452016
chr5	17902751	17978130	-0.470897
chr5	17940441	18015820	-0.326308
chr5	18053511	18128890	-0.385886
chr5	18128891	18204270	-0.343067
chr5	18166581	18241960	-0.421946
chr5	18279651	18355030	-0.413805
chr5	18317341	18392720	-0.377189
chr5	18430411	18505790	-0.42995
chr5	18468101	18543480	-0.487441
chr5	18505791	18581170	-0.444125
chr5	18543481	18618860	-0.54575
chr5	18581171	18656550	-0.481464
chr5	18618861	18694240	-0.320203
chr5	18731931	18807310	-0.310711
chr5	18807311	18882690	-0.374842
chr5	18845001	18920380	-0.438126
chr5	18882691	18958070	-0.565657
chr5	18920381	18995760	-0.509513
chr5	18958071	19033450	-0.353272
chr5	18995761	19071140	-0.401178
chr5	19033451	19108830	-0.463756
chr5	19071141	19146520	-0.323333
chr5	19146521	19221900	-0.352531
chr5	19259591	19334970	-0.4149
chr5	19297281	19372660	-0.407066
chr5	19711871	19787250	-0.626463
chr5	19749561	19824940	-0.319974
chr5	19787251	19862630	-0.32011
chr5	20013391	20088770	-0.412407
chr5	20051081	20126460	-0.312681
chr5	20088771	20164150	-0.363869
[truncated: 8,078 more rows]

## Sheet: RefSeqGenes
name	chrom	strand	txStart	txEnd	name2
NM_001101833	chr1	-	48173744	48231143	NOX3
NM_001003021	chr1	+	54844271	55000869	QKI
NM_001003154	chr1	-	65458050	65817865	TRDN
NM_001003350	chr1	-	109902853	109912340	FLT3LG
NM_001003373	chr1	-	111545381	111561146	C5AR1
NM_001097557	chr1	+	114794550	114809492	CEACAM1
NM_001003014	chr1	+	115251508	115254103	RABAC1
NM_001190410	chr2	+	25986659	26015182	SEPHS1
NM_001253720	chr2	+	26023908	26044727	LOC478000
NM_001190410	chr2	+	25986659	26015182	SEPHS1
NM_001253720	chr2	+	26023908	26044727	LOC478000
NM_001253721	chr2	+	26073650	26091497	LOC478001
NM_001003211	chr2	+	32737611	32788030	IL2RA
NM_001003184	chr2	+	32993196	33011385	GDI2
NM_001012344	chr2	+	33507621	33532409	AKR1C3
NM_001109957	chr2	-	37548456	37556643	SLC23A1
NM_001252417	chr2	-	38304187	38369479	PFDN1
NM_001252323	chr2	+	45380743	45385717	GPX8
NM_001247976	chr2	-	46570285	46571553	CDK2AP1
NM_001003283	chr2	+	56399106	56399392	ATP1B1
NM_001003195	chr2	+	57373330	57418462	OCLN
NM_001003226	chr2	-	57469028	57509747	SMN
NM_001252133	chr2	+	59211026	59214795	BTF3
NM_001003051	chr2	-	61881387	61883900	CCL17
NM_001003173	chr2	-	62483189	62484199	MT1E
NM_001003149	chr2	-	62488002	62488902	MT1H
NM_001003150	chr2	-	62520851	62523438	MT4
NM_001003969	chr2	+	63116212	63145399	CES5A
NM_001003085	chr2	+	63156755	63186003	CES1
NM_001136502	chr2	-	63199336	63242565	SLC6A2
NM_001205212	chr2	-	74838917	74855106	RCC1
NR_038068	chr2	-	74863974	74866717	SNHG3
NM_001003101	chr2	-	76470557	76474302	HMGN2
NM_001003240	chr2	-	76590942	76592562	CD52
NM_001114975	chr2	-	77028017	77041076	SEPN1
NM_001038648	chr2	-	77289114	77349517	TMEM57
NM_001003250	chr2	+	78558119	78569734	FUCA1
NM_001253906	chr2	-	78673771	78678176	RPL11
NM_001003025	chr2	+	78773211	78774339	ID3
NM_001003280	chr2	+	79090802	79092465	HTR1D
NM_001003254	chr2	-	80045251	80061916	CDC42
NM_001197137	chr2	-	80453595	80468819	ALPL
NM_001003321	chr2	+	81162313	81169563	DDOST
NM_001031819	chr2	+	82613795	82632671	TAS1R2
NM_001097547	chr2	-	83785360	83804180	PADI6
NM_001252217	chr2	+	84054658	84086379	SDHB
NM_001031633	chr2	+	84932265	84951816	CASP9
NM_001003220	chr2	-	86451127	86479288	PDPN
NM_001204929	chr2	-	88363460	88372550	APITD1
NM_001252291	chr3	-	3125988	3131416	SRP19
NM_001003141	chr3	-	5753085	6181303	FER
NM_001145214	chr3	-	28894033	28909762	CKMT2
NM_001048133	chr3	+	30752753	30917513	ARSB
NM_001145991	chr3	-	32688583	32697471	F2RL1
NM_001003140	chr3	-	41851670	41935267	TJP1
NM_001114757	chr3	+	42654233	42663177	VIMP
NM_001097548	chr3	-	50456618	50518335	ST8SIA2
NM_001113455	chr3	+	54856476	54892906	ACAN
NM_001048022	chr3	-	55363897	55387088	RHCG
NM_001146034	chr3	-	55625255	55640354	ANPEP
NM_001252379	chr3	-	55668299	55726099	AP3S2
NM_001252380	chr3	-	55731701	55741601	C3H15orf38
NM_001003313	chr3	-	56801571	56841062	SEC11A
NM_001003099	chr3	-	57263236	57265921	RPS17
NM_001031815	chr3	-	63726781	63735023	HGFAC
NM_001003143	chr3	-	67355807	67403685	CD38
NM_001130837	chr3	+	72134062	72176478	WDR1
NM_001130835	chr3	+	72227604	72416757	SLC2A9
NM_001002955	chr3	+	74892529	74959371	RBM47
NM_001012646	chr3	+	86831803	86840170	CCKAR
NM_001145429	chr3	-	87302906	87315834	C3H4orf52
NM_001003286	chr3	+	94267667	94284327	TMED11
NM_001002934	chr3	-	94573131	94601412	PDE6B
NM_001003258	chr4	+	39194253	39214922	LMAN2
NM_001031634	chr5	+	3740195	3746606	B3GAT1
NM_001252336	chr5	+	18807938	18813661	FXYD6
NM_001252337	chr5	+	18822028	18829117	FXYD2
NM_001003369	chr5	-	19749714	19751599	APOC3
NM_001048119	chr5	-	22333412	22347021	HTR3A
NM_001003110	chr5	+	22791200	22802738	DRD2
NM_001010950	chr5	-	22919394	23200591	NCAM1
NM_001003169	chr5	+	23994064	24004351	IL18
NM_001130828	chr5	-	27192732	27307661	ATM
NM_001003125	chr5	+	30142420	30156590	CASP4
NM_001002967	chr5	+	31958330	31966615	MMP3
NM_001003097	chr5	+	33594352	33607659	TEKT1
NM_001003083	chr5	-	34678673	34679655	GP1BA
NM_001159327	chr5	+	35234684	35240612	SLC2A4
NM_001205162	chr5	-	35380261	35387089	ZBTB4
NM_001205168	chr5	+	35469355	35476881	TNFSF12
NM_001205169	chr5	+	35478482	35480550	TNFSF13
NM_001251942	chr5	+	35491364	35496414	EIF4A1
NM_001003210	chr5	-	35557005	35560761	TP53
NM_001003207	chr5	+	35838279	35853510	GUCY2D
NM_001252400	chr5	-	36146420	36152544	RPL26
NM_001014281	chr5	-	37317091	37324175	RCVRN
NM_001076795	chr5	-	37804508	37829610	MYH2
NM_001113712	chr5	-	37908501	37930194	MYH3
NM_001197083	chr5	+	44662652	44685553	SREBF1
NM_001127611	chr5	+	45177319	45196434	FLCN
NM_001242714	chr5	+	45850780	45861308	KCNJ12
NM_001167659	chr5	+	57502628	57513435	FAM151A
NM_001007126	chr5	-	58083735	58100402	DIO1
NM_001197159	chr5	+	58784126	58826756	SLC1A7
NM_001190744	chr5	-	59396105	59398658	TNFRSF18
NM_001048137	chr5	+	59422879	59424313	B3GALT6
NM_001031821	chr5	+	59504715	59507879	TAS1R3
NM_001252325	chr5	-	59621760	59651089	SSU72
NM_001003236	chr5	-	59780353	59818298	GNB1
NM_001135788	chr5	-	62819749	62935638	NPHP4
NM_001002999	chr5	+	65357101	65378480	CA6
NM_001014282	chr5	-	66692397	66693344	MC1R
NM_001048120	chr5	+	67531292	67559268	GALNS
NM_001100290	chr5	+	67689862	67698054	CYBA
NM_001197055	chr5	-	78509247	78512666	LOC479649
NM_001002940	chr5	-	84277733	84288514	PLA2G15
NM_001010952	chr5	+	84541294	84563234	SLC12A4
NM_001048121	chr5	-	85204147	85208679	HSF4
NM_001252345	chr5	-	85704652	85716970	CMTM1
NM_001252340	chr5	-	85717448	85734365	CKLF
NM_001195845	chr6	+	15432435	15435380	ACTB
NM_001204219	chr6	-	42895096	42897442	HAGHL
NM_001114760	chr6	+	64358655	64400381	SEP15
NM_001190488	chr6	-	68657023	69276367	LPHN2
NM_001003018	chr6	+	73787417	73804547	ASB17
NM_001204812	chr6	-	74888181	75170051	TNNI3K
NM_001204810	chr6	-	75194919	75201096	FPGT
NM_001177807	chr7	+	3026210	3032819	CHI3L1
NM_001003279	chr7	-	3044727	3073015	ADORA1
NM_001177807	chr7	+	3026210	3032819	CHI3L1
NM_001160425	chr7	+	3230142	3232672	CYB5R1
NM_001003012	chr7	+	4517491	4523990	TNNT2
NM_001003077	chr7	-	8888581	8892343	IL10
NM_001003341	chr7	-	9689335	9702964	CD34
NM_001005756	chr7	+	11339516	11366904	HSD11B1
NM_001197118	chr7	+	12768350	12788287	TRAF5
NM_001097549	chr7	-	18941090	18962763	RNASEL
NM_001003351	chr7	+	19529029	19584029	LAMC2
NM_001101832	chr7	-	19875288	19904717	NCF2
NM_001003061	chr7	-	30566465	30585436	FMO1
NM_001003017	chr7	-	44506766	44517035	RHBG
NM_001003269	chr7	+	44523597	44772382	SSR2
NM_001006123	chr7	+	44806269	44821436	ARHGEF2
NM_001256018	chr7	+	45237329	45244826	PKLR
NM_001194977	chr7	+	45313308	45317624	MUC1
NM_001160122	chr7	+	45328170	45330529	KRTCAP2
NM_001252211	chr7	+	46019881	46042029	TPM3
NM_001003161	chr7	+	46471121	46473134	S100A4
NM_001146144	chr7	+	46517750	46518686	S100A8
NM_001003107	chr7	+	67801868	67839434	NPC1
NM_001003231	chr8	+	20360281	20367740	PNN
NM_001123330	chr8	+	41963944	41989446	ZBTB1
NM_001005262	chr8	+	42855211	43001697	FUT8
NM_001003285	chr8	+	56364250	56519846	TSHR
NM_001003114	chr9	+	4530025	4536122	SGSH
NM_001003348	chr9	-	5927500	5932654	BIRC5
NM_001252581	chr9	-	5969744	5973959	SYNGR2
NM_001077438	chr9	+	7224401	7235821	RHBDF2
NM_001077437	chr9	-	7237321	7238745	AANAT
NM_001048098	chr9	+	18177870	18243128	ARSG
NM_001048031	chr9	+	22463757	22475193	SLC4A1
NM_001005379	chr9	+	51940728	51941796	FUT7
NM_001003131	chr9	-	51980425	51983700	PTGDS
NM_001003193	chr9	+	54616142	54625249	GBGT1
NM_001131049	chr9	-	58596880	58642323	DNM1
NM_001103216	chr10	-	3273878	3281380	PMEL
NM_001080900	chr10	-	3684468	3689234	MIP
NM_001252258	chr10	-	3921764	3932115	NACA
NM_001048083	chr10	+	19679653	19682073	ARSA
NM_001137603	chr10	-	20015345	20023245	SELO
NM_001003093	chr10	-	22995235	23060884	PPARA
NM_001204405	chr10	-	24144401	24192394	ARHGAP8
NM_001204407	chr10	-	24224301	24250417	PRR5
NM_001048084	chr10	+	25893768	25912155	CYB5R3
NM_001003333	chr10	+	26319100	26323222	CYP2D15
NM_001252418	chr10	+	27445298	27477066	ST13
NM_001252159	chr10	+	28805937	28812336	RPL3
NM_001003383	chr10	+	28865786	28884090	PDGFB
NM_001251940	chr10	-	29829959	29857229	EIF3L
NM_001201488	chr10	-	30004664	30007894	LGALS1
NM_001025620	chr10	+	30401600	30402878	SSTR3
NM_001110767	chr10	+	31135176	31194505	MYH9
NM_001194969	chr10	-	31815456	31822597	HMOX1
NM_001122673	chr10	-	37028769	37146231	TXNRD1
NM_001270887	chr10	+	44588344	44644451	RFX8
NM_001252203	chr10	-	44956357	44965715	RPL31
NM_001144130	chr10	-	48107418	48113650	COX5B
NM_001109959	chr10	-	48883265	49209580	THADA
NM_001003055	chr10	+	65037468	65210781	COMMD1
NM_001003153	chr10	-	67714743	67726067	RAB1A
NM_001003039	chr10	+	71596802	71621465	ANXA4
NM_001252331	chr10	-	71981928	71992434	SNRPG
NM_001020807	chr11	+	5743341	5745960	PROP1
NM_001013835	chr11	+	23335359	23337547	IL3
NM_001003245	chr11	+	23349544	23351839	CSF2
NM_001168013	chr11	-	24150644	24153513	GDF9
NM_001048016	chr11	+	24320390	24368236	HSPA4
NM_001252408	chr11	-	25360426	25374291	SKP1
NM_001003063	chr11	-	25396018	25417744	PPP2CA
NM_001168345	chr11	+	28952706	28956602	LOC474694
NM_001003080	chr11	+	42065806	42066628	FTH1
NM_001135787	chr11	-	43696387	43696948	IFNB1
NM_001007130	chr11	-	43756920	43757484	IFNA8
NM_001007128	chr11	-	43756920	43757484	IFNA6
NM_001006647	chr11	-	43756920	43757484	IFNA5
NM_001006654	chr11	+	43892930	43893494	IFNA7
NM_001003353	chr11	-	54257879	54287344	CNTFR
NM_001003968	chr11	-	54364273	54364974	CCL27
NM_001005256	chr11	-	54387088	54388590	CCL19
NM_001005258	chr11	-	54404489	54405173	CCL21
NM_001195688	chr11	-	55226367	55229644	ARHGEF39
NM_001145174	chr11	+	55234573	55240173	CA9
NM_001003326	chr11	+	59310197	59316704	SEC61B
NM_001003361	chr11	+	60073079	60225202	INVS
NM_001204899	chr11	+	67868087	68015083	PALM2
NM_001205003	chr11	+	69264953	69291524	DNAJC25
NM_001199130	chr11	+	69913301	69974569	HSDL2
NM_001002950	chr11	+	74385368	74396145	TLR4
NM_001142670	chr11	-	77297769	77311639	STOM
NM_001003335	chr12	+	4453446	4456470	CYP21A2
NM_001003387	chr12	+	6531341	6541048	HMGA1
NM_001110768	chr12	-	20436193	20456837	RHAG
NM_001160299	chr12	+	23514969	23562883	FBXO9
NM_001002933	chr12	+	25519536	25625347	HCRTR2
NM_001002988	chr12	-	49611968	49614035	CGA
NM_001003058	chr12	+	49969621	49992782	SLC35A1
NM_001003037	chr12	-	61086273	61110686	MCHR2
NM_001114625	chr12	+	69546494	69669880	FIG4
NM_001128186	chr13	+	9459932	9820340	ZFPM2
NM_001005754	chr13	-	11095575	11335965	ANGPT1
NM_001002996	chr13	+	13124857	13137417	EBAG9
NM_001003086	chr13	-	62376067	62383740	CSN2
NM_001097551	chr13	+	62527828	62537055	ODAM
NM_001003026	chr13	+	65046184	65107416	ALB
NM_001145504	chr14	+	30293630	30294542	CAFA-T2R2
NM_001159326	chr15	+	3463778	3492831	SLC2A1
NM_001003002	chr15	+	4649695	4656002	EDN2
NM_001197170	chr15	+	5651513	5665248	COL9A2
NM_001010944	chr15	+	5864001	5889887	PPT1
NM_001130838	chr15	+	7872863	7885429	RSPO1
NM_001206933	chr15	-	16513887	16550383	CYP4X1
NM_001048025	chr15	+	16607728	16627396	CYP4A37
NM_001048017	chr15	+	16642343	16661130	CYP4A38
NM_001048034	chr15	+	16667046	16677697	CYP4A11
NM_001252168	chr15	-	17797814	17814006	AKR1A1
NR_002313	chr15	-	20710054	20710753	RPPH1
NM_001145119	chr15	+	20791700	20794315	APEX1
NM_001003327	chr15	+	45469093	45486421	HSP90B1
NM_001109960	chr15	-	46030020	46060978	GYPA
NM_001031632	chr15	+	48840441	48889621	EDNRA
NM_001005264	chr15	+	54484408	54486775	TLR2
NM_001002987	chr15	-	54561970	54570236	SFRP2
NM_001003124	chr16	-	9322724	9353533	CLCN1
NM_001145498	chr16	-	9444919	9445882	TAS2R39
NM_001014769	chr16	+	12084872	12205150	HIPK2
NM_001131056	chr16	-	12306490	12368394	LUC7L2
NM_001081710	chr16	+	17496630	17547680	SSPO
NM_001003145	chr16	-	17957329	17990085	KCNH2
NM_001003158	chr16	+	18002494	18020576	NOS3
NM_001033511	chr16	-	18075071	18079266	FASTK
NM_001097542	chr16	+	30279859	30284530	STAR
NM_001003377	chr16	+	30399091	30400287	ADRB3
NM_001201331	chr16	+	37105963	37112889	MBOAT4
NM_001145071	chr16	-	39491309	39535633	DLC1
NM_001242717	chr16	-	47454293	47477799	KLKB1
NM_001003366	chr16	+	61243178	61465552	MCPH1
NM_001048126	chr16	-	61341720	61394172	ANGPT2
NM_001003366	chr16	+	61243178	61465552	MCPH1
NM_001113713	chr16	-	61808356	61818931	DEFB1
NM_001165259	chr16	+	61969129	61970801	DEFB105A
NM_001003034	chr17	+	25783853	25803162	PPP1CB
NM_001003294	chr18	-	15689172	15720241	DLD
NM_001003138	chr18	+	35585196	35728282	SLC1A2
NM_001197022	chr18	-	35757519	35846096	CD44
NM_001164506	chr18	-	41544227	41545825	C18H11orf31
NM_001048105	chr18	-	41563134	41583336	ZDHHC5
NM_001017519	chr18	+	44605625	44606642	OR4S2
NM_001048106	chr18	+	45305510	45322540	MYBPC3
NM_001083367	chr18	+	45851166	45864357	ARHGAP1
NM_001197189	chr18	-	46638965	46643653	SLC35C1
NM_001025621	chr18	-	49037635	49046652	CTSD
NR_027327	chr18	-	49228073	49230776	H19
NM_001195403	chr18	-	49319981	49335046	IGF2
NM_001130093	chr18	-	49347097	49347975	INS
NM_001002966	chr18	-	49350177	49358344	TH
NM_001005757	chr18	-	51527952	51535734	CCND1
NM_001252295	chr18	-	52822422	52826817	NDUFS8
NM_001003064	chr18	+	53088537	53091233	PPP1CA
NM_001194970	chr18	-	53773614	53784735	CCS
NM_001081508	chr18	+	55372068	55377066	MEN1
NM_001002936	chr18	-	55782336	55787322	ESRRA
NM_001031820	chr18	+	55807913	55817398	BAD
NM_001251947	chr18	-	56060401	56067490	OTUB1
NM_001252370	chr18	-	56074916	56076543	COX8A
NM_001197049	chr18	-	56267811	56325894	RTN3
NM_001193656	chr18	+	57495561	57498003	FTH1
NM_001097545	chr18	-	57498215	57509683	BEST1
NM_001003117	chr18	-	58161063	58169739	PGA
NM_001048107	chr18	+	58458901	58460104	GPR44
NM_001197188	chr19	-	4341106	4365902	IL15
NM_001104959	chr19	-	26964607	27006572	GYPC
NM_001048108	chr19	-	28629044	29417097	CNTNAP5
NM_001242320	chr19	+	32913757	32915549	TMEM185B
NM_001197047	chr19	-	33665470	33670746	DBI
NM_001003311	chr20	+	7548817	7620876	SLC6A6
NM_001003364	chr20	-	42075070	42094683	GNAI2
NM_001003068	chr20	-	42129454	42133249	GNAT1
NM_001128095	chr20	-	47479131	47481952	UBA52
NM_001048110	chr20	-	51206780	51221467	CD97
NM_001003047	chr21	+	27286479	27292418	UCP3
NM_001003048	chr21	+	27312117	27314848	UCP2
NM_001048018	chr21	-	29080794	29082707	IL18BP
NM_001017521	chr21	+	32005253	32006234	cOR52P3
NM_001083631	chr21	+	32158410	32159373	cOR52N9
NM_001013847	chr21	-	33109052	33114263	TPP1
NM_001017439	chr21	-	34681692	34682637	cOR10A3
NM_001252225	chr21	+	35289162	35292125	RPL27A
NM_001003183	chr21	+	36660318	36662594	ADM
NM_001048019	chr21	-	36849142	36883181	RNF141
NM_001002948	chr21	+	40848266	40851062	CALCB
NM_001134976	chr21	+	40866546	40870349	CRSP-3
NM_001003266	chr21	+	41104821	41107932	CALCA
NM_001003113	chr21	+	43465141	43506504	KCNC1
NM_001002975	chr21	-	51385774	51386908	BDNF
NM_001005759	chr21	-	53514534	53530364	GIF
NM_001003365	chr23	-	48962565	48963607	P2RY12
NM_001014276	chr25	-	18288302	18366570	SGCG
NM_001252161	chr25	-	19992603	19998899	SAP18
NM_001025619	chr25	+	23545336	23596407	CLCN3
NM_001048134	chr26	+	13448926	13464820	OAS2
NM_001115014	chr26	-	27138001	27140605	SELM
NM_001110770	chr26	-	32261097	32274650	ZDHHC8
NM_001003192	chr26	+	40921801	40981821	PTEN
NM_001251949	chr27	-	4910007	4913488	PFDN5
NM_001014277	chr27	+	5341863	5350185	KRT76
NM_001003392	chr27	+	5425744	5430755	KRT1
NM_001003386	chr27	+	5451448	5458087	KRT2
NM_001197029	chr27	+	5540425	5548698	KRT71
NM_001003227	chr27	-	5949969	5957895	NR4A1
NM_001003007	chr27	+	6544238	6562635	CELA1
NM_001252399	chr27	-	7930439	7953617	TMBIM6
NM_001195147	chr27	+	8749358	8762733	ADCY6
NM_001003129	chr27	+	8908492	8910507	LALBA
NM_001003199	chr27	-	9631858	9652208	PFKM
NM_001099944	chr27	+	10004266	10026556	RAPGEF3
NM_001145507	chr27	+	37809626	37810676	CAFA-T2R43
NM_001145501	chr27	+	37872599	37873544	CAFA-T2R12
NM_001003380	chr27	+	40090203	40099888	AICDA
NM_001003308	chr27	-	40326321	40456764	SLC2A3
NM_001197054	chr27	-	41182886	41186268	TPI1
NM_001003004	chr27	-	41204298	41210131	GNB3
NM_001003252	chr27	-	41232331	41278926	CD4
NM_001003004	chr27	-	41204298	41210131	GNB3
NM_001003142	chr27	-	41496849	41498752	GAPDH
NM_001002932	chr27	+	41865032	42002562	VWF
NM_001006645	chr27	-	42838914	42840715	KCNA5
NM_001003322	chr27	-	45301502	45326239	SLC6A12
NM_001252035	chr27	-	47163587	47165322	MAPK3
NM_001251938	chr27	-	48376717	48416464	BID
NM_001003257	chr28	+	43443637	43558813	INPP5A
NM_001006651	chr29	-	3026452	3245934	PRKDC
NM_001195666	chr29	+	20819628	21199287	C29H8orf34
NM_001003267	chr29	-	22670253	22704319	TRAM1
NM_001003247	chr29	+	24248153	24604148	KCNB2
NM_001145172	chr29	+	34938763	34949157	CA3
NM_001145170	chr29	+	34962796	34978881	CA2
NM_001003251	chr30	-	10245557	10248171	SRP14
NM_001204235	chr30	+	11852230	11858678	JMJD7
NM_001204236	chr30	+	11861238	11869210	PLA2G4B
NM_001252268	chr30	+	13527896	13529647	SERF2
NM_001003312	chr30	-	14327222	14327360	SEC11C
NM_001003122	chr30	+	14547768	14579947	DUOX1
NM_001048094	chr30	+	33677306	33753681	MAP2K1
NM_001252409	chr30	-	33761011	33765929	RPL4
NM_001170829	chr30	+	34239835	34353623	SMAD3
NM_001011888	chr30	-	35239269	35257098	CLN6
NM_001003013	chr30	-	35736280	35773330	ANP32A
NM_001103218	chr30	+	35945947	35977553	NOX5
NM_001003112	chr30	-	37374728	37420561	UACA
NM_001008720	chr30	+	40815980	40821668	CYP1A2
NM_001003035	chr31	+	29559416	29563336	SOD1
NM_001080898	chr31	+	39638621	39641814	CRYAA
NM_001197096	chr32	-	25611088	25919527	PPP3CA
NM_001097541	chr32	-	27735080	27811189	TACR3
NM_001003094	chr32	+	32994550	33086767	EGF
NM_001003188	chr32	-	41197217	41327197	PDE5A
NM_001012736	chr33	-	26345267	26353171	COX17
NM_001081509	chr33	+	28447782	28474253	CASR
NM_001136500	chr34	+	14214740	14251082	SLC6A3
NM_001031630	chr34	+	14294247	14312664	TERT
NM_001008275	chr35	-	23691149	23701144	PRL
NM_001143932	chr36	-	16761407	16838078	ABCB11
NM_001097543	chr36	+	18369305	18412283	GAD1
NM_001003144	chr36	-	21751464	21767727	CHRNA1
NM_001081507	chr38	-	8826027	8937749	CDC73
NM_001252262	chrX	+	21693331	21694374	LOC491788
NM_001003116	chrX	+	22933728	22945231	MAGEB10
NM_001003343	chrX	-	26243436	28288323	DMD
NM_001197186	chrX	+	38693528	38907457	KDM6A
NM_001003059	chrX	-	42012029	42020803	SLC35A2
NM_001002979	chrX	+	85051677	85316869	COL4A5
NM_001006648	chrX	+	90541823	90703513	HTR2C
