# Supplementary material for: Genome Aberrations in Canine Mammary Carcinomas and Their Detection in Cell-Free Plasma DNA
Source: PLoS One. 2013 Sep 30;8(9):e75485. doi: 10.1371/journal.pone.0075485 (PMC3787092; doi:10.1371/journal.pone.0075485)
Supplement: Table S6 — Listing of all validated chromosomal breakpoints together with the primer sequences used for validation. (XLSX) [file pone.0075485.s006.xlsx]

## Sheet: Blatt1
SV detect Link 1	SV-detect Link 2	Type	Primer position F	Primer position R	Primer sequence F	Primer sequence R	Animal
chr27: 18910922-18913857	chr35: 28252276-28254474	Translocation	chr35: 28254431-28254454	chr27: 18910935-18910961	TATCTCTCAGGGAGCCCTTCATTC	GCATGAATTTTTAATGTCTGTGTCAGG	49
chr27: 23060983-23062972	chr35: 20462226-20464156	Translocation	chr27: 23062947-23062970	chr35: 20461826-20461848	CAGCTCCTATGACTTCTTGCTTCG	ATGTCATTTCCATGAACCCCAAG	49
chr27: 40074893-40075312	chr35: 19830164-19832723	inverted Translocation	chr35: 19832682-19832701	chr27: 40075269-40075292	GAGCAGACAGCGCCACACAC	AGCCTGCCTAGCCTTCAGTAGATG	49
chr27: 40187137-40189149	chr35: 20598392-20599998	inverted Translocation	chr27: 40187147-40187174	chr35: 20598400-20598426	TCCCTAAATATGCTTTAAAAAGACTAGA	GAAGCTTTTCTTTGACAAATATAGACA	49
chr27: 40319373-40321986	chr35: 21414145-21415137	inverted Translocation	chr27: 40322673-40322700	chr35: 21415106-21415130	TGCTTTTGAGTTTATATTTCAGTGGTTG	TGGAACATAAAAAGGGCTTTAGTGG	49
chr27: 45529272-45530875	chr35: 10876117-10877890	Translocation	chr27: 45530816-45530841	chr35: 10876129-10876153	CCATAGCATCATAGTCAGTAGCCTTT	ACATTTGAGAGGGAATGGGGTACTA	49
chr11: 47180906-47181720	chr29: 24756409-24757003	inverted Translocation	chr29: 24756411-24756436	chr11: 47180956-47180977	TGAAATGGCAGGTAGATTTTCTTTTT	CCCACCCCCAATTACAAGTACA	49
chr16: 51853122-51855773	chr18: 14395007-14396425	Translocation	chr16: 51855744-51855768	chr18: 14395028-14395053	TTTTTGGTGTATGCACTTAATCACA	TTTGAACATTCTACCCTATGCTTCTC	49
chr16: 51854166-51857557	chr18: 14395007-14396597	Translocation	chr18: 14396568-14396592	chr16: 51857036-51857059	ACAAAATGTTTGTGTTTCTCTCATT	AGCTTTCTTCCAAAGAGATACCTG	49
chr11: 18522789-18524146	chr11: 47037493-47039169	Large Duplication	chr11: 47039130-47039151	chr11: 18522796-18522819	CTGCCCCAAGTGAGGGATTTAG	CTTTTGTATAGCTGCCTGGGTCTG	49
chr11: 46721435-46723527	chr11: 47910299-47913371	Large Duplication	chr11: 47913208-47913232	chr11: 46721562-46721584	TTGCTGATTCCCAGGTATCTCTAGC	CCAGAATCCCTTGCCTCACAGAT	49
chr11: 47034735-47036621	chr11: 47153590-47156004	Deletion	chr11: 47036585-47036608	chr11: 47153601-47153624	CATGGGCAGAAAAGGATTTTAGGT	TCAGGTGTAGAGAGGAGGTCATGG	49
chr11: 47123323-47124503	chr11: 47913769-47915371	Deletion	chr11: 47124463-47124489	chr11: 47913770-47913793	CAGATAAAGACCCATACCATATCATTT	AGCTGTAGCAAGAACAACTCATTG	49
chr20: 9613028-9614677	chr20: 10983575-10984328	Deletion	chr20: 9614636-9614660	chr20: 10983578-10983602	CCTCATCTAAAAGGATGCCTTCAAC	TCATCCTAATGTGGTTCAGAGGAAG	49
chr27: 40193100-40196265	chr27: 42536690-42539816	Deletion	chr27: 40196225-40196249	chr27: 42536694-42536713	TCCTCTTGAACTTGGTGTGTTCTTT	GAAACAGCCTGCTGTCTGGA	49
chr35: 4065141-4066970	chr35: 5367929-5369808	Deletion	chr35: 4066936-4066963	chr35: 5367945-5367968	TTAGAAATTCCTTAACTCCAAGTGCTTT	ACAATTGTCTGATCTCACGTGGTG	49
chr11: 18520450-18522129	chr11: 47375103-47376489	Inversion	chr11: 18522094-18522118	chr11: 47376451-47376475	CCTGTGGATTTTCTTCACTTCTGCT	CAAACCCATCCCTAGATTGAAGAGA	49
chr11: 42652331-42653400	chr11: 47179084-47180746	Inversion	chr11: 42653371-42653394	chr11: 47180686 47180710	GAGGAAGCAATGCAACCAAATCTT	CAGCATGCATGGATAAAAGTGAATC	49
chr11: 47198808-47201383	chr11: 47854170-47856377	Inversion	chr11: 47198821-47198844	chr11: 47854180-47854203	GCAGCATTTTTGAAGCATATGTGA	CTGTCTCATTTGGTTCTCACGACA	49
chr20: 7468060-7469683	chr20: 7538155-7539620	Inversion	chr20: 7468062-7468085	chr20: 7538156-7538178	AGGAATGGCAGTCTACAGAGCACA	AAAGTCCCCTAGGCAGCTCTCAG	49
chr27: 26842860-26845402	chr27: 42232207-42235816	Inversion	chr27: 26842880-26842906	chr27: 42235786-42235809	CCAGTACATTTGACCAAAATGTGGTAT	CCCTACACCTGAGTGTTACGAACC	49
chr27: 36970262-36972900	chr27: 37005473-37007931	Inversion	chr27: 36970274-36970299	chr27: 37005482-37005505	AAAGACACTGGGTTTAAAAATCTGAA	GCTCAAGAGGTATGCAGACATGAG	49
chr27: 40104565-40107452	chr27: 40925960-40929402	Inversion	chr27: 40104569-40104591	chr27: 40925970-40925996	CACTTGCAGGGAGACAGGAAAAG	AGGGAAAGGAAGAGTCTAGAAAATCCA	49
chr5: 65123893-65124519	chr9: 6368745-6370044	Translocation	chr5: 65124479-65124502	chr9: 6368748-6368772	TCCTTGTCCTCAATGCTCTAATGC	TTGAAGCTGGAGCCTGTTTACTAGC	52
chr14: 32713994-32717878	chrX: 108054809-108055545	inverted Insertion	chr14: 32715577-32715598	chrX: 108055506-108055530	TGCCCCAACCTTTCCATGTTTA	GGGGCAGGAAAATAATCTGAATTTG	52
chr5: 45156851-45159238	chr27: 8368122-8371766	Translocation	chr27: 8368179-8368202	chr5: 45156876-45156900	TTTGCCTGCTAATTGCAACTTCTG	TTTCGGTAGCTGTTGTACTTTTCCA	47
chr14: 5538324-5539054	chr14: 5771650-5772429	Inversion	chr14: 5539017-5539044	chr14: 5772393-5772417	AAATGAATTAATGCAGGCTACTTTATGG	CACTGTTGGTGGCTATGTAAATTGG	30
chr6: 37907265-37908242	chr6: 37923717-37925214	Inversion	chr6: 37907275-37907298	chr6: 37923738-37923764	CCACATCTCAGTAGCCACCATTCT	CCACCCTTATAACCTCACTTAATGACC	30
chr14: 5319145-5320186	chr14: 5536365-5538118	Inversion	chr14: 5319158-5319183	chr14: 5536414-5536441	GCTAAATGAGAAAAATATCCAACCAA	AGATAAAGTTTTGTCTCCTCTACAGAAA	30
chr14: 5323095-5324899	chr14: 5416280-5418079	Inversion	chr27: 5324853-5324879	chr14: 5418045-5418069	TGCTCTATTAATGCATGCTTCTTTTTG	GGAGTGGTAAAGGTTATGAGGTGGT	30
chr14: 5429900-5431250	chr14: 5441534-5443520	Inversion	chr14: 5429910-5429933	chr14: 5441536-5441558	TTTAATAAGTGGCGGTGATTGTGA	TTTTTCCACATTGTGCGTTTTGT	30
chr14: 5557854-5558813	chr14: 5759550-5759746	Large Duplication	chr14: 5759717-5759740	chr14: 5557863-5557888	GTATTAAACATAGAAGCAGGGGCAAA	CTAGTGATTCACATGAATTGCTCAAA	30
chr14: 5433211-5435116	chr14: 5468676-5470621	Large Duplication	chr14: 5470563-5470588	chr14: 5433244-5433268	TGTCTCCTGTCTTAAATTTCCCCATT	AAAGTTGGGTGTTTTGACTGACTGA	30
chr8: 54192550-54194903	chr8: 54236050-54237257	Large Duplication	chr8: 54237216-54237243	chr8: 54192586-54192612	TGTTGATTATCATTTTATTTCCAGCTTT	GCTCATCTTTTGATTGTCATTCTCTAA	30
chr12: 58788000-58788799	chr12: 58948699-58949849	Deletion	chr12: 58788750-58788774	chr12: 58948706-58948731	CCAAGTGCCTCTCTTTGACTAAATC	AGCTGATAAAGGGTTAGGTTACAACA	30
chr14: 5315565-5317994	chr14: 5754959-5757212	Deletion	chr14: 5317969-5317992	chr14: 5754970-5754997	CAATGAACATCTTGGCTCTTTTCA	GAATCTATCAAACTCAACACCTCAAAAA	30
chr14: 5326743-5327952	chr14: 5763621-5764294	Deletion	chr14: 5327922-5327950	chr14: 5763639-5763667	CATATATTTAAAATGTGGGGAGTAGAAAA	TTGTCTTTATATTTTGGAATAAACCCTTA	30
chr14: 5437646-5439530	chr14: 5776530-5778301	Deletion	chr14: 5439493-5439517	chr14: 5776532-5776555	CACTGGGATTCTCTAGTGATGCTCT	AAAAATTCTCTACCTGGGAAGCTG	30
chr20: 17732778-17734552	chr20: 17883158-17885239	Deletion	chr20: 17734512-17734537	chr20: 17883173-17883196	GACATATAACCTTGGTTTGGGTTTTT	TGTGGATCCATACTTTTGTCTTGC	30
chr21: 17151536-17153518	chr21: 17240472-17242449	Deletion	chr21: 17153481-17153507	chr21: 17240484-17240507	AAGTGAGTCAATACACTTCAAATGCTT	GGAGATCACAGTGGGAAATCTACA	30
chr21: 21983636-21984777	chr21: 22098118-22100812	Deletion	chr21: 21984748-21984771	chr21: 22098130-22098158	CCCTGGATAGGGCTTTTAAGGTAG	TTCCACTTAAAGACTCATAATACACTGGT	30
chr23: 18243891-18245542	chr23: 18405111-18406342	Deletion	chr23: 18245505-18245528	chr23: 18405125-18405148	TGTTGGTTGACCCATACGATCATT	GTGCCCTGCAGGAGAGACAGTAAC	30
chr3: 18122547-18124308	chr3: 18150279-18151411	Deletion	chr3: 18124272-18124296	chr3: 18150301-18150322	CCATTCCTCAAACAAATGTTTTCCA	ACAAGCGTGGGTATCCCATCAT	30
chr3: 64318813-64320916	chr3: 64407401-64409018	Deletion	chr3: 64320867-64320886	chr3: 64407408-64407435	GAGATGTAGCGGATGCGGTG	GTGTTTCCATATAAGTGTTAGAACCAGC	30
chr32: 16833444-16834530	chr32: 16868713-16869268	Deletion	chr32: 16834489-16834512	chr32: 16868726-16868752	TGCACAAACTTCATAGAATCAGGA	GGAATGGACTAAGGCTACTAATAACTG	30
chr4: 28776052-28776487	chr4: 29006599-29008309	Deletion	chr4: 28776459-28776482	chr4: 29006655-29006678	TAGGTGTTCGATGGAAGAGGGAAT	CATGGCCTAGCATGAAGCCTACTT	30
chr4: 56691208-56693087	chr4: 56809914-56811179	Deletion	chr4: 56693053-56693076	chr4: 56809926-56809949	TACCATGGATCTTTCCCAGAATTG	GTGTGATTATGATCATTGGCTTGG	30
chr6: 37864134-37865551	chr6: 38047061-38048249	Deletion	chr6: 37865122-37865145	chr6: 38047078-38047102	TAAGTCTTCACAACAAGGGAGGGC	GAGGTTCCAGAGGAGTTGTGTTTTC	30
chr6: 38449560-38450105	chr6: 38509623-38509915	Deletion	chr6: 38450063-38450090	chr6: 38509630-38509652	TTCAGACCTTCCTTTAAACTATCTCTGT	TGGGACCTTAAGGCAATCTTTTT	30
chr6: 55137406-55138394	chr6: 55184898-55186341	Deletion	chr6: 55138282-55138309	chr6: 55184904-55184925	GAAAGTTGTCAAACAGTATAGGCATGAA	ACCCCCCCACCCATAAGAAATA	30
chr19: 28979309-28980386	chr19: 29093826-29095317	Deletion	chr19: 28980337-28980360	chr19: 29093847-29093870	CCCTTCCCAGATCACTATCCTTGT	CAAAACACCTTTTCTGTGGGGTAA	30
chr21: 21179796-21181985	chr21: 21251710-21252797	Deletion	chr21: 21182031-21182054	chr21: 21251735-21251758	CCTTTAAGGTCATAGCCCTTTGGT	CACATACTTTGTCCCCTTCTTTGC	30
chr7: 49047029-49047888	chr7: 49109684-49111565	Deletion	chr7: 49047813-49047839	chr7: 49109687-49109713	GGTAACCACTTAAGTTAGAGCCGTCAA	CCCCAAATGAATTAGACCATATGTTTG	30
chr9: 11259278-11261067	chr9: 11285219-11287098	Deletion	chr9: 11261036-11261059	chr9: 11285231-11285254	GATTCAGGCCCTCTGAAGACTGAT	GGGCAGAGCATTTTAATTCCACTC	30
